# Supplementary material for: An adaptable, fit-for-purpose screening approach with high-throughput capability to determine speed of action and stage specificity of anti-malarial compounds
Source: Antimicrob Agents Chemother. 2024 Sep 12;68(10):e00746-24. doi: 10.1128/aac.00746-24 (PMC11459970; doi:10.1128/aac.00746-24)
Supplement: Table S1 — Complete activity data summary. [file aac.00746-24-s0002.xlsx]

## Sheet: Pathogen box
			72hr ASEXUAL			THIS STUDY _ Speed of kill and stage of arrest									Tougan, T., Toya, Y., Uchihashi, K. and Horii, T., 2019. Application of the automated haematology analyzer XN-30 for discovery and development of anti-malarial drugs. Malaria Journal, 18(1), pp.1-12.		Patra et al 2020. Whole-cell phenotypic screening of medicines for malaria venture pathogen box identifies specific inhibitors of Plasmodium falciparum late-stage development and egress. Antimicrobial agents and chemotherapy, 64(5), pp.10-1128.		Dans,et al 2020. Screening the Medicines for Malaria Venture Pathogen Box for invasion and egress inhibitors of the blood stage of Plasmodium falciparum reveals several inhibitory compounds. International Journal for Parasitology, 50(3), pp.235-252.						Barnes, et al 2022. PfATP4 inhibitors in the Medicines for Malaria Venture Malaria Box and Pathogen Box block the schizont-to-ring transition by inhibiting egress rather than invasion. Frontiers in Cellular and Infection Microbiology, 12, p.1805.
			Published data																orange egress, blue invasion, green egress and invasion						Barnes et al. 3D7 Nluc and ATP4 res
ChEMBL ID	Trivial name	Compound ID	Pf 3D7 Discovery Biology IC50 µM	Pf 3D7 Pbox IC50 µM		38hr SMIA Emax	SMIA IC50 uM	65 hr ring Emax	65hr ring IC50 uM	120 hr Emax	120hr IC50 uM	38hr/65hr ratio	38/120hr ratio		Activity classification(i) ring no dna (DHA LIKE,) (ii) ring with decreased P (CQ LIKE), (iii) troph reduced DNA (PYR LIKE), (iv) troph/schizont. 5uM	Literature Potential MOA	Patra et al. 2020 at 1uM		Compound ID egress/invasion classification 2uM	Egress IC50	Invasion IC50	% growth inhibition 2uM 4-8hrs	troph growth inhibition		Outcome
						Fast ring stage active. Artemisinin-like
CHEMBL3637872		MMV010764		1.3726		101.2	1.05	102.1	1.05	100	1.48	1	0.709459		(IV) troph	(INE963 analog)			MMV010764
CHEMBL526813	TCMDC-134227	MMV024035	0.31	0.573066		93.02	0.333	96.95	0.331	99.23	0.396	1.00604	0.840909		(ii) ring with decreased P				MMV024035	ND	ND	100
CHEMBL587161	TCMDC-125476	MMV676380		0.35438		99.42	2.51	100.3	2.41	99	2	1.04149	1.255		IA	Digestive Vacuole -24hr			MMV676380
CHEMBL1404608		MMV407834		0.419278		101.5	2.19	103.7	2.04	99.97	3.35	1.07353	0.653731		(iv) troph/schizont	early trophozoite			MMV407834
CHEMBL534797	TCMDC-132663	MMV022478	1.29	0.779508		93.16	2.15	97.18	1.95	99.55	3.08	1.10256	0.698052		(ii) ring with decreased P	PfCPDK??			MMV407834
CHEMBL525292	TCMDC-125113	MMV020391		0.928035		99.36	2.65	96.43	2.4	97.23	2.7	1.10417	0.981481		(i) ring no dna	ATP4	Egress		MMV020391	ND	ND	IA
CHEMBL3637890		MMV667494	<10nM	0.007 (2012 data)		97.39	0.104	98.99	0.0931	98.57	0.0819	1.11708	1.26984		(i) ring no dna	PfeEF2/PfIVT			MMV667494	ND	ND	100
22029	GSK screening data	MMV022029	0.693	0.819339		98	0.733	82.55	0.644	96.34	0.884	1.1382	0.829186		(ii), ring and reduced Para				MMV022029
CHEMBL3637873		MMV032967		0.509585		98.45	1.74	94.4	1.52	98	2	1.14474	0.87		(ii) ring with decreased P	Digestive vacuole			MMV032967
CHEMBL532350	TCMDC-124847	MMV020136		1.10761		95.33	1.61	93	1.38	96.52	1.46	1.16667	1.10274		(i) ring no dna	ATP4			MMV020136	ND	ND	10.7			ATP4-Egress
CHEMBL587139	TCMDC (no ID in ChEMBL)	MMV020623		0.938742		103.4	3.34	99.35	2.74	98.75	3.96	1.21898	0.843434		(i) ring no dna	ATP4	troph to schizont and schizont to ring		MMV020623	ND	ND	29
CHEMBLE532242	TCMDC-125457	MMV020710		0.241857		98.52	0.633	96.44	0.472	98	0.604	1.3411	1.04801		(i) ring no dna	ATP4	Egress		MMV020710	ND	ND	24.2			ATP4-Egress
CHEMBL525702	TCMDC-124792	MMV020081	0.206	0.244521		99.25	0.511	96.05	0.353	97.31	0.445	1.44759	1.14831		(i) ring no dna	ATP4	Egress		MMV020081	ND	ND	37.9
CHEMBL536806	GSK screening data	MMV023233	0.108	0.156606		95.52	0.11	97.56	0.0758	97.43	0.0962	1.45119	1.14345		(ii) ring with decreased P				MMV023233	ND	ND	100
CHEMBL535002	TCMDC-124878	MMV020165		0.349042		92.62	1.69	100.8	1.12	96.66	1.5	1.50893	1.12667		(iii) troph reduced DNA				MMV020165
CHEMBL3637889		MMV634140	0.086	0.1 (2011 data)		101.7	0.341	99.06	0.218	96.68	0.166	1.56422	2.05422		(i) ring no dna	PfeEF2/PfIVT			MMV634140	ND	ND	83.2
CHEMBL1197790	GNF-Pf-4924	MMV006239		0.50512		101.9	2.95	94.67	1.87	98.17	2.23	1.57754	1.32287		(i) ring no dna	ATP4	Egress		MMV006239	ND	ND	18.3			ATP4-Egress
CHEMBL587715	TCMDC-124376	MMV019721	0.778	0.496513		101.5	2.2	99.57	1.39	99.5	1.63	1.58273	1.34969		(i) ring no dna	acetyl-CoA synthetase			MMV019721	ND	1.47 (large CI)	46.5
CHEMBL600894	GNF-PF-3520/SJ000148003	MMV000907		1.062		108.4	3.03	110.1	1.91	94.31	1.22	1.58639	2.49		(iii) troph reduced DNA				MMV000907
CHEMBL1588046		MMV062221		>2		106	4.25	100.7	2.63	99.08	2.76	1.61597	1.53986		IA				MMV062221
CHEMBL3637875		MMV393144		1.45693		91.77	1.8	87.66	1	94.85	0.976	1.8	1.84426		(iii) troph reduced DNA				MMV393144
CHEMBL598494	GNF-PF-3843	MMV085071		0.103619		98.24	0.191	98.09	0.104	98.99	0.116	1.83654	1.64655		(iii) troph reduced DNA	Digestive Vacuole-24hr	Egress		MMV085071
CHEMBL537372	GSK screening data	MMV023985	1.99	0.695356		91.81	5.27	89.59	2.84	94.65	2.43	1.85563	2.16872		(iv) troph/schizont				MMV023985
CHEMBL586872	TCMDC-134637	MMV024443	1.69	0.720989		101.2	3.57	94.85	1.84	97.63	1.65	1.94022	2.16364		(iv) troph/schizont	PfCDPK1	Egress		MMV024443
CHEMBL535295	TCMDC-124179	MMV019551		0.16		108.1	1.81	96.78	0.927	94.82	0.799	1.95254	2.26533		(i) ring no dna				MMV019551
CHEMBL525112	TCMDC-125412	MMV020670		1.0848		98.39	3.52	93.11	1.74	95.83	1.94	2.02299	1.81443		(iii) troph reduced DNA		Egress		MMV020670
CHEMBL585651	GNF-PF-4371	MMV007803		1.419		103.1	3.17	99.23	1.54	94.33	1.9	2.05844	1.66842		(iii) troph reduced DNA				MMV007803
CHEMBL546400	TCMDC-124831	MMV020120		0.583273		102.1	1.47	95.1	0.659	96.02	0.751	2.23065	1.95739		(i) ring no dna				MMV020120
						Intermediate Chloroquine-like
CHEMBL2375614		MMV560185		>2		82.7	3.55	93.8	3.65	96.94	3.16	0.972603	1.12342		IA				MMV560185
CHEMBL580794	TCMDC-124652, GNF-PF-1616/SJ000216840	MMV001059		1.09267		89.02	1.62	93.01	1.54	95.51	1.5	1.05195	1.08		(i) ring no dna	ATP4			MMV001059	ND	ND	IA
CHEMBL529610	TCMDC-124581, GNF-PF-3960	MMV006372		0.787242		87.85	1.08	88.09	0.782	95.39	0.697	1.38107	1.5495		(iii) troph reduced DNA				MMV006372
CHEMBL529716	TCMDC-134141	MMV023949		0.599275		88.75	2.04	91.22	0.914	96.63	0.954	2.23195	2.13836		(ii) ring with decreased P				MMV023949
CHEMBL611077	GNF-PF-4422	MMV000858		1.20252		75.69	1.66	84.73	1.47	94.69	1.51	1.12925	1.09934		(i) ring no dna	ATP4			MMV000858	ND	ND	31.6
CHEMBL3637842	MLSMR	MMV032995		0.964108		72.04	3.45	88.31	1.65	94.93	1.65	2.09091	2.09091		(iii) troph reduced DNA				MMV032995
CHEMBL587610	TCMDC-136672	MMV026468		0.0334632		70.29	0.00693	74.66	0.00329	91.39	0.00432	2.10638	1.60417		(iii) troph reduced DNA				MMV026468
CHEMBL597856	GNF-PF-4476	MMV085210		>2		83.22	4.04	88.36	3.08	94.9	3.12	1.31169	1.29487		(i) ring no dna	ATP4			MMV085210
CHEMBL580816	TCMDC-125110	MMV020388		0.517519		80.55	1.66	88.86	0.688	94.19	0.705	2.41279	2.35461		(ii) ring with decreased P				MMV020388
CHEMBL581128	TCMDC-125250	MMV020517		0.941277		79.47	1.95	90.56	1.21	95.52	1.12	1.61157	1.74107		(iii) troph reduced DNA				MMV020517
CHEMBL597266	GNF-PF-3578	MMV007471		0.58245		74.21	1.04	82.89	0.866	91.23	1.42	1.20092	0.732394		(i) ring no dna				MMV007471
						Lag phase (24hr) Pyrimethamine-like
CHEMBL529152	TCMDC-136517	MMV026313		0.22506		39.42	2.55	70.85	2.69	93.8	3.17	0.947955	0.804416		(iv) troph/schizont				MMV026313
CHEMBL530160	GSK screening data	MMV023183		0.613595		52.4	0.554	84.1	0.593	94.9	0.596	0.934233	0.92953		(ii), ring and reduced Para				MMV023183
CHEMBL581767	TCMDC-133804	MMV676350		0.806628		40.14	0.818	91.5	0.76	93.89	0.67	1.07632	1.2209		(ii), ring and reduced Para				MMV676350
CHEMBL580352	TCMDC-135131	MMV024937		1.22167		59.36	1.5	83.75	1.05	92	1.36	1.42857	1.10294		(ii), ring and reduced Para				MMV024937
CHEMBL587398	TCMDC-141299	MMV031011		0.863566		36.86	1.05	84.33	1.65	92.84	1.63	0.636364	0.644172		(ii), ring and reduced Para				MMV031011
CHEMBL267274	TCMDC-125245	MMV020512		0.479534		48	1.86	101.2	1.84	100.3	2.29	1.01087	0.812227		(i) ring no DNA	invasion			MMV020512	ND	1.15 (large CI)	52.4	growth effect
CHEMBL601970	GNF-PF-5217	MMV006833		0.298035		40.15	0.936	71.35	0.962	82.11	1.32	0.972973	0.709091		(iii) troph reduced DNA	PfSTART1			MMV006833	ND	0.17	IA
CHEMBL578464	GNF-PF-2361	MMV084603		1.16172		55.08	2.6	84	3.1	94.65	2.24	0.83871	1.16071		(iii) Troph reduced DNA				MMV084603
CHEMBL582507	GNF-PF-3149	MMV084864		0.538813		41.3	0.518	78.46	0.543	92.5	0.63	0.953959	0.822222		(ii), ring and reduced Para				MMV084864
CHEMBL139814	TCMDC-123521, GNF-PF-2030, Diarylurea 2	MMV006901		0.598678		67.02	1.84	85.19	1.3	96.02	1.25	1.41538	1.472		(ii), ring and reduced Para				MMV006901
CHEMBL586583	TCMDC-134145	MMV023953		0.851972		33.67	1.79	62.38	1.06	87.4	1.84	1.68868	0.972826		(ii), ring and reduced Para				MMV023953
CHEMBL529986	TCMDC-125788	MMV020982		0.904135		41.44	1.03	81.76	1.07	93.66	1.21	0.962617	0.85124		(ii), ring and reduced Para				MMV020982
CHEMBL3637876		MMV392832		1.28097		40.77	1.71	85.83	1.44	93.5	1.53	1.1875	1.11765		(ii), ring and reduced Para				MMV392832
CHEMBL533421	TCMDC-134306	MMV024114		0.632011		45.5	4.53	84	3.43	94.5	4.36	1.3207	1.03899		(ii), ring and reduced Para				MMV024114
CHEMBL527297	TCMDC-124991, GNF-PF-1037	MMV011511		1.2026		49.57	1.53	85.67	1.18	93.33	1.33	1.29661	1.15038		(ii), ring and reduced Para				MMV011511
CHEMBL546607	TCMDC-131557	MMV021375		1.39655		52.5	3.42	89.29	2.4	94.16	2.29	1.425	1.49345		(ii), ring and reduced Para				MMV021375
CHEMBL596639	GNF-PF-4484	MMV006741		0.615366		45.95	3.36	85.38	2.59	94.75	3.87	1.2973	0.868217		(ii), ring and reduced Para				MMV006741
CHEMBL528507	TCMDC-133562	MMV023370		0.4		38.13	1.09	84.34	1.11	93.03	1.22	0.981982	0.893443		IA				MMV023370
CHEMBL545949	TCMDC	MMV024829		2.09834		49.03	2.78	83.67	2.05	94.44	2.76	1.3561	1.00725		(ii), ring and reduced Para				MMV024829
CHEMBL582371	GSK screening data	MMV023227		1.94211		48.12	3.65	88.17	2.58	94.11	2.72	1.41473	1.34191		IA				MMV023227
CHEMBL548417	TCMDC-125329	MMV020591		0.9554		61.46	3.18	84.31	1.46	87.11	1.71	2.17808	1.85965		IA	DHODH			MMV020591
CHEMBL1552197		MMV676528		1.57714		58.33	2.37	82.84	1.5	92.15	1.42	1.58	1.66901		(i) ring no DNA				MMV676528
CHEMBL602226	GNF-PF-4539	MMV085230		2.05692		55.27	2.75	89.44	2.32	91.15	2.76	1.18534	0.996377		(iii) troph reduced DNA				MMV085230
CHEMBL586864	TCMDC-125041	MMV020321		1.3848		54.96	2.62	82.85	2.17	92.35	2.47	1.20737	1.06073		(iii) troph reduced DNA				MMV020321
CHEMBLE532369	TCMDC-138924	MMV028694		1.08396		52.12	1.93	82.38	0.872	92.23	0.871	2.2133	2.21584		(iv) troph/schizont				MMV028694
CHEMBL599305	GNF-PF-3985	MMV007625		0.784728		43.79	3.25	45.23	1.8	92.34	2.8	1.80556	1.16071		IA				MMV007625
CHEMBL528061	TCMDC-136700	MMV026490		1.28755		39.12	2.11	69.85	1.77	83.73	1.89	1.19209	1.1164		(iii) troph reduced DNA				MMV026490
						Lag phase (48hr) Atovaquone-like
CHEMBL530228	TCMDC-134293	MMV024101		0.604196		105.2	2.99	96.02	0.875	98.68	0.49	3.41714	6.10204		IA	PI4K (MMV048 analog)			MMV024101
CHEMBL528966	TCMDC-133343	MMV010576	0.072	0.097129		100.8	0.287	95.71	0.0923	98.25	0.0712	3.10943	4.0309		(i) ring no dna	PI4K (MMV048 analog)	Egress		MMV010576	ND	ND	57.7
CHEMBL524204	TCMDC-136560	MMV026356	0.272	0.282579		102.8	1.13	92.91	0.436	96.86	0.331	2.59174	3.4139		(iii) troph reduced DNA		Egress		MMV026356
CHEMBL536144	TCMDC-136688	MMV010545	0.577	0.485414		102.2	2.65	95.49	0.954	97.51	1.01	2.77778	2.62376		(iii) troph reduced DNA	PfCDPK			MMV010545
CHEMBL580443	TCMDC-134052	MMV023860	0.891	1.49628		101.4	1.1	93.86	0.38	97.52	0.288	2.89474	3.81944		(iii) troph reduced DNA				MMV023860
CHEMBL526214	TCMDC-123796	MMV019234		0.299783		87.28	0.951	89.26	0.345	95.33	0.285	2.75652	3.33684		(ii) ring with decreased P				MMV019234
CHEMBL230001/CHEMBL2286759	DNDI151705, Azoxystrobin	MMV021057	0.035	0.0535976		98.52	0.164	94.14	0.0666	95	0.0864	2.46246	1.89815		(i) ring no dna	ETC			MMV021057
CHEMBL546977	TCMDC-136223	MMV026020		0.503025		96.84	1.95	92.77	0.664	96.27	0.547	2.93675	3.5649		(iii) troph reduced DNA				MMV026020
						Egress/invasion potential
CHEMBL546398	GNF-PF-4121, TCMDC-123524	MMV007638		0.655059			1	101.2	1.5	96	1.74				(iii) troph reduced dna				MMV007638
CHEMBL586311	TCMDC-125270	MMV020537		1.03			0.97	95.42	2.09	94.15	1.77				(i) ring no dna	DHODH			MMV020537
CHEMBL2172226		MMV011229		0.376203			0.98	87.57	0.396	92.64	0.61				(i) ring no DNA	DHODH			MMV011229
CHEMBL546835	TCMDC-125009	MMV020289		0.927237			0.93	86.02	0.903	94.1	0.86				(iii) troph reduced DNA	DHODH			MMV020289
CHEMBL601821	GNF-PF-5069	MMV011691		0.639911			0.81	85.25	4.41	93.31	3.22				(iii) troph reduced DNA	PfCARL/GNF-PF-5069			MMV011691
CHEMBL580702	GNF-PF-3628, TCMDC-123767	MMV011765		0.266669			0.21	83.21	0.591	92.42	0.441				(iv) troph/schizont				MMV011765	0.86	0.14	24.3
CHEMBL534395	TCMDC-124918	MMV016136		0.627399			0.89	88.51	0.468	94.81	0.392				(i) ring no DNA				MMV016136
CHEMBLE587947	TCMDC-123614	MMV019087		0.21558			IA	37.27	1.47	74.03	1.43				(iii) troph reduced DNA	slow acting			MMV019087
CHEMBL600161	GNF-PF-5086	MMV008439		>2			IA	25.4	0.311	57.59	1.07				IA	Likely PI4K (MMV396797 analog)			MMV008439
CHEMBL531497	TCMDC-125253	MMV020520		1.0832			0.97	95.74	3.75	96.78	4.64				(i) ring no DNA	ATP4	Egress		MMV020520	ND	ND	10.2
CHEMBL531591	GSK screening data	MMV024195		1.57748			0.79	84.6	1.16	94.51	1.38				(ii) ring with reduced P				MMV024195
CHEMBL581971	GSK screening data	MMV024397		1.33345			0.69	89.41	2.57	94	4.55				(i) ring no DNA	ETC			MMV024397
CHEMBL536678		MMV026550		0.800747			0.31	81.67	1.4	93.31	1.33				(iv) troph/schizont	plasmepsin II or IV			MMV026550
CHEMBL529068	TCMDC-141019	MMV030734		0.406662			0.27	78.2	0.419	92.68	0.272				(iv) troph/schizont	PKG (MMV030084 analog)			MMV030734	ND	ND	8.5
CHEMBL3637885		MMV1030799	2.59	>2			0.81	92.89	4.32	97.28	3.76				(iii) troph reduced dna				MMV1030799
CHEMBL1289212		MMV676877		0.664451			0.98	92.27	0.829	94.62	0.908				(iii) troph reduced dna	ACS11 (MMV665924 analog)			MMV676877	ND	1.16 (V high CI)	8.6	reduced growth
						Delayed death/second generation
CHEMBL579902	TCMDC-125011	MMV020291		0.904907			0.25		0.52	72.63	1.44				IA	PfActin - Apicoplast division			MMV020291	ND	0.38	4.4
CHEMBL1091644	OSI-906 | ASP-7487 | OSI-906AA | Linsitinib	MMV676605		>2			0.34		0.6	65.89	1.19				IA	IGF-1 receptor and insulin receptor			MMV676605

## Sheet: GHPB-ZND
															SMIA				120hr						Primary testing								Complete IC50 fold shift retest
compound_ID	AREA OF RESEARCH	Compound structural class	SMILES	FORMULA	MW	SALT_MW	SALT_NAME	SALT_COEFF	PSA	ALOGP	RULEOF5	PLATE	WELL_ID	Compound _ID	10uM R1	10uM R2	5uM R1	5uM R2	10uM R1	10uM R2	5uM R1	5uM R2	benchmark antimalarial speed of kill likedness		SMIA			120hr						38hr SMIA			65hr			120
															% inhibition	% inhibition	% inhibition	% inhibition	% inhibition	% inhibition	% inhibition	% inhibition	Artemisinin-Like	Original indication	Average % inhibition	stdev	n	Average % inhibition	stdev	n	primary testing classification		IC50 nM	stdev	Emax	IC50 nM	stdev	Emax	IC50 nM	stdev	Emax	38/65	38/120
MMV1593278	ZOONOTIC & NEGLECTED DISEASES	arbitary	Cc1nc(NCc2ccc(F)cc2)nc(NCC(C)(C)C)c1C	C18 H25 F N4	316.416	45.0174	Formate	1	49.84	4.76	4	ZND plate	F04	MMV1593278-02	100.108	96	99.745	99.5851	98.4424	96.992	98.9402	98.8717	MMV1593278	CHAGAS	98.8595	1.91882	4	98.3116	0.906849	4	Fast ring	MMV1593278	1425	673	103.03	1141	377	91.415	723	9.3	95.63	1.2489	1.97095
MMV1828776	ZOONOTIC & NEGLECTED DISEASES	pyrido[2,3-d]pyrimidine-2,4-diamine	Cc1cnc2nc(nc(c2c1)NC(C1CC1)C1CC1)NC1COc2ccccc21	C23 H25 N5 O	387.478	0	Free base/acid	1	71.95	4.68	4	ZND plate	H05	MMV1828776-02	97.7628	96.8675	93.4561	95.7676	99.3413	99.3888	98.8798	98.8582	MMV1828776	TUBERCULOSIS	95.9635	1.86012	4	99.117	0.287176	4	Fast ring	MMV1828776	1540	170	98.685	1233	101	101.35	773	77	99.22	1.24899	1.99224
MMV1828058	ZOONOTIC & NEGLECTED DISEASES	pyrido[2,3-d]pyrimidine-2,4-diamine	Fc1ccc(OCC2Nc3nc(NC4CCC5(CCCC5)CC4)c(cc(C)cn6)c6n3)c2c1	C26 H30 F N5 O	447.548	0	Free base/acid	1	71.95	6.08	3	ZND plate	A06	MMV1828058-01	94.6092	90.3614	88.6119	90.9544	98.4178	97.0699	98.5243	98.3142	MMV1828058	TUBERCULOSIS	91.1342	2.52104	4	98.0815	0.679845	4	Fast ring	MMV1828058	817	16	96.365	1328	301	97.545	827	48	99.1	0.615211	0.987908
MMV692630	ZOONOTIC & NEGLECTED DISEASES	4-((4-phenylpyrimidin-2-yl)amino)benzamide	OC1CN(C(=O)c2ccc(Nc3nccc(c4ccc(C(F)(F)F)c(Cl)c4)n3)cc2)C1	C21 H16 Cl F3 N4 O2	448.826	0	Free base/acid	1	78.34	4.4	4	ZND plate	D02	MMV692630-04	100.431	97.6707	101.36	86.2241	99.1135	98.0167	99.7854	99.8724	MMV692630	MALARIA	96.4214	6.97646	4	99.197	0.856834	4	Fast ring	MMV692630	905	85	91.895	1148	359	91.945	675	16	98.52	0.788328	1.34074
MMV1579936	ZOONOTIC & NEGLECTED DISEASES	pyrido[2,3-d]pyrimidine-2,4-diamine	OCCN1CCc(c2CC1)c(NC3(CC4C3)C4)nc(NCc5c(F)cc(F)cc5)n2	C22 H27 F2 N5 O	415.479	0	Free base/acid	1	73.31	3.44	4	ZND plate	C07	MMV1579936-02	92.8302	90.9237	94.3059	93.112	98.0607	97.9028	98.0749	98.1261	MMV1579936	LEISHMANIASIS	92.793	1.40077	4	98.0411	0.0963997	4	Fast ring	MMV1579936	1045	4.5	90.125	1180	198	95.515	1140	23	98.515	0.885593	0.916667
MMV692115	ZOONOTIC & NEGLECTED DISEASES	4-((4-phenylpyrimidin-2-yl)amino)benzamide	Clc1c(cc(c2nc(Nc3ccc(C(=O)NCCN(C)C)cc3)ncc2)cc1)Cl	C21 H21 Cl2 N5 O	430.33	0	Free base/acid	1	70.15	4.75	4	ZND plate	D04	MMV692115-02	95.8221	82.1687	97.1955	98.3402	98.1592	97.3036	99.1749	98.9052	MMV692115	MALARIA	93.3816	7.54585	4	98.3857	0.839647	4	Fast ring	MMV692115	668	74	89.87	734	93	94.185	686	39	98.17	0.910082	0.973761
MMV689461	ZOONOTIC & NEGLECTED DISEASES	4-((4-phenylpyrimidin-2-yl)amino)benzamide	c1cnc(Nc2ccc(C(=O)NC3CCNCC3)cc2)nc1c4ccc(Cl)cc4	C22 H22 Cl N5 O	407.896	0	Free base/acid	1	78.94	3.52	4	ZND plate	H02	MMV689461-02	96.2264	90.5221	94.221	94.9378	97.8945	97.4235	98.3901	98.6366	MMV689461	MALARIA	93.9768	2.44805	4	98.0862	0.538912	4	Fast ring	MMV689461	1775	66	90	1430	54	97.27	1488	109	98.625	1.24126	1.19288
MMV692857	ZOONOTIC & NEGLECTED DISEASES	imidazo[4,5-c]pyridine-2,6-diamine	Clc1cc(Nc2n(C3CCNCC3)c(c4n2)nc(NCC5CC5)nc4)cc(C(F)(F)F)c1	C21 H23 Cl F3 N7	465.902	0	Free base/acid	1	79.69	4.4	4	ZND plate	D05	MMV692857-02	92.8302	81.2851	94.5609	95.6846	98.781	97.8069	99.2823	98.8246	MMV692857	MALARIA	91.0902	6.64132	4	98.6737	0.620732	4	Fast ring	MMV692857	185	19	88.43	227	36	95.235	215	20	98.585	0.814978	0.860465
MMV1542798	ZOONOTIC & NEGLECTED DISEASES	imidazo[4,5-c]pyridine-2,6-diamine	Clc1cc(C(F)(F)F)cc(Nc2n(CCC(C)N)c(c3n2)nc(NC4CCCC4)nc3)c1	C21 H25 Cl F3 N7	467.918	0	Free base/acid	1	93.68	5.02	3	ZND plate	A03	MMV1542798-02	93.3962	77.992	95.6657	97.9253	97.2419	96.8962	98.4035	98.2873	MMV1542798	MALARIA	91.2448	9.02663	4	97.7072	0.751829	4	Fast ring	MMV1542798	273	56	87.69	271	15	94.35	271	15	94.35	1.00738	1.00738
MMV1795508	ZOONOTIC & NEGLECTED DISEASES	imidazo[4,5-c]pyridine-2,6-diamine	Clc1cc(Nc2nc(cnc(NC3CCC3)c4)c4[nH]2)cc(C(F)(F)F)c1	C17 H15 Cl F3 N5	381.783	0	Free base/acid	1	65.63	5.19	3	ZND plate	G02	MMV1795508-03	80.7008	95	91.6714	96.3485	96.0414	95.5899	98.3432	98.5828	MMV1795508	MALARIA	90.9302	7.09722	4	97.1393	1.54264	4	Fast ring	MMV1795508	121	25	79.675	116	20	93.905	101	1.5	97.79	1.0431	1.19802
MMV893278	ZOONOTIC & NEGLECTED DISEASES	4-((4-phenylpyrimidin-2-yl)amino)benzamide	O=C(c1ccc(Nc2nccc(c3cc(C(F)(F)F)cc(Cl)c3)n2)cc1)N4CC(NS(=O)(C)=O)CC4	C23 H21 Cl F3 N5 O3 S	539.958	0	Free base/acid	1	112.67	3.99	3	ZND plate	H06	MMV893278-02	93.4771	97	96.4306	101.992	96.3369	95.1525	97.3705	96.2053	MMV893278	MALARIA	97.2248	3.53318	4	96.2663	0.907122	4	Fast ring	MMV893278	0.98			833	25	91.22	722	587-887 CI	99.415
																							Chloroquine-Like
MMV884814	ZOONOTIC & NEGLECTED DISEASES	4-((4-phenylpyrimidin-2-yl)amino)benzamide	O=C(c1ccc(Nc2nccc(c3cc(C(F)(F)F)c(Cl)cc3)n2)cc1)NC4CC(N(C)C)C4	C24 H23 Cl F3 N5 O	489.921	0	Free base/acid	1	70.15	5.03	3	ZND plate	G08	MMV884814-02	86.6038	72.6104	97.5354	93.527	97.4881	96.8902	98.6383	97.7164	MMV884814	MALARIA	87.5691	10.9471	4	97.6833	0.725786	4	intermediate
MMV1542799	ZOONOTIC & NEGLECTED DISEASES	imidazo[4,5-c]pyridine-2,6-diamine	Clc1cc(C(F)(F)F)cc(Nc2n(CCC(C)N)c(c3n2)nc(NC(C)(C)C)nc3)c1	C20 H25 Cl F3 N7	455.908	0	Free base/acid	1	93.68	4.55	4	ZND plate	B03	MMV1542799-02	84.2588	82.8112	89.3768	92.7801	96.6447	96.4468	97.2498	97.4209	MMV1542799	MALARIA	87.3067	4.60949	4	96.9405	0.468236	4	intermediate
MMV1558949	ZOONOTIC & NEGLECTED DISEASES	4-((4-phenylpyrimidin-2-yl)amino)benzamide	O=C(N1CC2(COC2)C1)c3ccc(Nc4nccc(c5cc(Cl)cc(C(F)(F)F)c5)n4)cc3	C23 H18 Cl F3 N4 O2	474.863	0	Free base/acid	1	67.35	4.41	4	ZND plate	C02	MMV1558949-02	97.4394	102.008	69.2351	70.2905	99.015	99.8262	99.1079	99.5433	MMV1558949	MALARIA	84.7432	17.4035	4	99.3731	0.379872	4	intermediate
MMV692107	ZOONOTIC & NEGLECTED DISEASES	imidazo[4,5-c]pyridine-2,6-diamine	CC(C)Nc1nc(c2cn1)n(C3CCNCC3)c(Nc4cc(Cl)cc(C(F)(F)F)c4)n2	C20 H23 Cl F3 N7	453.892	0	Free base/acid	1	79.69	4.31	4	ZND plate	E03	MMV692107-02	78.1132	62.6506	90.8215	83.9834	97.4327	96.8722	97.8602	97.9582	MMV692107	MALARIA	78.8922	12.0087	4	97.5308	0.494834	4	intermediate
MMV892523	ZOONOTIC & NEGLECTED DISEASES	imidazo[4,5-c]pyridine-2,6-diamine	Clc1cc(Nc2n(C3CCNCC3)c(c4n2)nc(NCC(F)(F)F)nc4)cc(Cl)c1	C18 H18 Cl2 F3 N7	460.284	0	Free base/acid	1	79.69	4.31	4	ZND plate	E11	MMV892523-02	80.7817	63.6948	83.6827	82.1577	97.4574	97.729	97.4913	97.4209	MMV892523	MALARIA	77.5792	9.33182	4	97.5247	0.139258	4	intermediate
MMV893417	ZOONOTIC & NEGLECTED DISEASES	imidazo[4,5-c]pyridine-2,6-diamine	FC(F)(F)c1cc(C(F)(F)F)cc(Nc2n(C3CCNCC3)c(c4n2)nc(NCC5CC5)nc4)c1	C22 H23 F6 N7	499.455	0	Free base/acid	1	79.69	4.68	4	ZND plate	F10	MMV893417-02	76.8194	57.992	77.9037	76.7635	97.285	97.4774	98.2962	97.7567	MMV893417	MALARIA	72.3696	9.59947	4	97.7038	0.439861	4	intermediate
																							Pyrimethamine-Like
MMV1592761	ZOONOTIC & NEGLECTED DISEASES	arbitary	Clc1ccc2n(c1)c(c3cccc(NC4CCNC4)n3)cn2	C16 H16 Cl N5	313.785	0	None	#N/A	54.25	2.32	4	ZND plate	A08	MMV1592761-02	55.0674	60.9639	71.6997	73.361	97.1495	92.8636	96.3778	96.3664	MMV1592761	SCREEN	65.273	8.74532	4	95.6893	1.91917	4	slow
MMV689626	ZOONOTIC & NEGLECTED DISEASES	imidazo[4,5-c]pyridine-2,6-diamine	n1c(c2n(CC3CNCC3)c1Nc4cccc(C(F)(F)F)c4)cnc(NC(C)(C)C)n2	C21 H26 F3 N7	433.473	0	Free base/acid	1	79.69	3.97	4	ZND plate	F05	MMV689626-02	60.4043	38.5542	79.8584	77.9253	95.9675	96.3928	96.2034	95.6142	MMV689626	MALARIA	64.1855	19.1979	4	96.0445	0.335488	4	slow
MMV1795510	ZOONOTIC & NEGLECTED DISEASES	imidazo[4,5-c]pyridine-2,6-diamine	Clc1cc(Nc2nc(cnc(NC3CC(F)(F)C3)c4)c4n2CCNC)cc(C(F)(F)F)c1	C20 H20 Cl F5 N6	474.858	0	Free base/acid	1	66.8	4.9	4	ZND plate	F07	MMV1795510-03	56.3612	35.3414	60.4816	55.2697	96.3984	96.3928	96.5119	96.6754	MMV1795510	MALARIA	51.8635	11.2411	4	96.4947	0.132401	4	slow
MMV691942	ZOONOTIC & NEGLECTED DISEASES	4-((4-phenylpyrimidin-2-yl)amino)benzamide	OC1CN(C(c2ccc(Nc3nccc(c4cc(C(F)(F)F)cc(Cl)c4)n3)cc2)=O)C1	C21 H16 Cl F3 N4 O2	448.826	0	Free base/acid	1	78.35	4.4	4	ZND plate	E04	MMV691942-02	27.4933	46.5863	69.4051	52	96.6509	96.0753	96.4717	96.0373	MMV691942	MALARIA	48.8712	17.2595	4	96.3088	0.300983	4	slow
MMV893256	ZOONOTIC & NEGLECTED DISEASES	imidazo[4,5-c]pyridine-2,6-diamine	CC1(CC1)Nc2nc(c3cn2)n(C4CCNC4)c(Nc5cc(Cl)cc(C(F)(F)F)c5)n3	C20 H21 Cl F3 N7	451.876	0	Free base/acid	1	79.69	4.21	4	ZND plate	A07	MMV893256-02	49.2453	24.257	58.272	59.917	97.0757	96.3689	95.7204	96.5747	MMV893256	MALARIA	47.9228	16.4599	4	96.4349	0.561235	4	slow
MMV675568	ZOONOTIC & NEGLECTED DISEASES	3-phenyl-1H-indazole	c1(c2n[nH]c(C3NCCC3)n2)ccc([nH]nc4c5ccc(CNC6CC6)cc5)c4c1	C23 H25 N7	399.491	0	Free base/acid	1	94.31	3.16	4	ZND plate	F11	MMV675568-02	46.3342	41.5261	55.9773	46.3071	96.2384	96.5007	96.4046	96.6015	MMV675568	MALARIA	47.5362	6.06437	4	96.4363	0.154509	4	slow
MMV893415	ZOONOTIC & NEGLECTED DISEASES	imidazo[4,5-c]pyridine-2,6-diamine	CC(Nc1nc(n(C2CCNCC2)c(Nc3cc(C(F)(F)F)cc(C(F)(F)F)c3)n4)c4cn1)C	C21 H23 F6 N7	487.445	0	Free base/acid	1	79.69	4.58	4	ZND plate	G10	MMV893415-02	45.6873	30.5221	50.1983	49.7925	97.0264	96.6924	97.1425	96.6217	MMV893415	MALARIA	44.0501	9.24596	4	96.8707	0.252919	4	slow
MMV897662	ZOONOTIC & NEGLECTED DISEASES	imidazo[4,5-c]pyridine-2,6-diamine	CN(c1nc(n(C2CCNCC2)c(Nc3cc(C(F)(F)F)cc(Cl)c3)n4)c4cn1)C5CC5	C21 H23 Cl F3 N7	465.902	0	Free base/acid	1	70.9	4.42	4	ZND plate	H10	MMV897662-02	43.0189	37.51	46.6289	47.2199	96.7494	96.5846	96.7803	96.3463	MMV897662	MALARIA	43.5944	4.46106	4	96.6151	0.198738	4	slow
MMV689625	ZOONOTIC & NEGLECTED DISEASES	imidazo[4,5-c]pyridine-2,6-diamine	n1c(c2n(CC3CCNCC3)c1Nc4cccc(C(F)(F)F)c4)cnc(NC(C)(C)C)n2	C22 H28 F3 N7	447.5	0	Free base/acid	1	79.69	4.42	4	ZND plate	G05	MMV689625-02	37.3585	22.008	55.2975	53.361	96.1583	96.0453	95.868	95.8963	MMV689625	MALARIA	42.0062	15.5683	4	95.992	0.13546	4	slow
																							Egress/Invasion
MMV1558324	ZOONOTIC & NEGLECTED DISEASES	imidazo[4,5-c]pyridine-2,6-diamine	Clc1cc(Nc2n(C3CCNCC3)c(c4n2)cc(NC(C)C)nc4)cc(C#N)c1	C21 H24 Cl N7	409.915	0	Free base/acid	1	90.59	3.69	4	ZND plate	G11	MMV1558324-02	34.7709	19.1165	40.7649	39.0041	96.8417	96.5486	96.1967	96.4941	MMV1558324	MALARIA	33.4141	9.85809	4	96.5203	0.264281	4	Egress/Invasion
MMV673982	ZOONOTIC & NEGLECTED DISEASES	3-phenyl-1H-indazole	n1c(n[nH]c1CC(F)(F)F)c2cc3c([nH]nc3c4ccc(C#N)cc4)cc2	C18H11F3N6	368.322	0	Free base/acid	1	94.04	4.07	4	ZND plate	A02	MMV673982-02	32.7493	44.5783	29.7167	20.4149	97.0449	96.8422	95.8479	96.3866	MMV673982	MALARIA	31.8648	9.96878	4	96.5304	0.531809	4	Egress/Invasion
MMV674787	ZOONOTIC & NEGLECTED DISEASES	3-phenyl-1H-indazole	c1cc([nH]nc2c3cccc(NC(=O)C4CC4)c3)c2cc1c5n[nH]c(C6NCCC6)n5	C23H23N7O	413.485	0	Free base/acid	1	111.38	3.01	4	ZND plate	F02	MMV674787-02	18.7601	3.53414	42.4646	36.4315	96.6324	96.7703	96.6931	96.3194	MMV674787	MALARIA	25.2976	17.6546	4	96.6038	0.197805	4	Egress/Invasion
MMV692623	ZOONOTIC & NEGLECTED DISEASES	imidazo[4,5-c]pyridine-2,6-diamine	Clc1cc(C(F)(F)F)cc(Nc2nc(cnc(NC3CCOCC3)n4)c4n2C5CCNCC5)c1	C22 H25 Cl F3 N7 O	495.928	0	Free base/acid	1	88.92	3.42	4	ZND plate	C05	MMV692623-03	28.4636	12.8514	32.6062	41.1618	96.7863	96.3269	96.4516	95.9635	MMV692623	HAT	28.7708	11.8571	4	96.3821	0.339859	4	Egress/Invasion
MMV674056	ZOONOTIC & NEGLECTED DISEASES	3-phenyl-1H-indazole	c1cc([nH]nc2c3cc(C(NC)=O)c(F)cc3)c2cc1c4[nH]nc(C5CCCN5)n4	C21H20FN7O	405.437	0	Free base/acid	1	111.38	2.55	4	ZND plate	F06	MMV674056-02	13.7466	13.1727	7.28045	2.24066	96.5277	95.7097	96.7467	96.3799	MMV674056	MALARIA	9.11011	5.43258	4	96.341	0.447013	4	Egress/Invasion
MMV1828843	ZOONOTIC & NEGLECTED DISEASES	indole-2-carboxamide	Fc1cc(cc([nH]c(\C(=N\[C@@H](C)c2ccccc2)\N)c3)c13)F	C17 H15 F2 N3	299.318	36.46	Hydrochloric acid	1	51.67	4.05	4	ZND plate	F09	MMV1828843-01	18.5175	21.7671	24.7025	21.2448	96.2999	95.7217	96.7601	96.4873	MMV1828843	TUBERCULOSIS	21.558	2.53473	4	96.3173	0.439701	4	Egress/Invasion
MMV1545675	ZOONOTIC & NEGLECTED DISEASES	imidazo[4,5-c]pyridine-2,6-diamine	Clc1cc(C(F)(F)F)cc(Nc2n(C3CCNC3)c(c4n2)cc(NC(C)C)nc4)c1	C20 H22 Cl F3 N6	438.877	0	Free base/acid	1	66.8	4.69	4	ZND plate	D09	MMV1545675-02	22.5606	22.4096	36.1756	33.8589	96.0229	96.4228	96.4314	96.2254	MMV1545675	MALARIA	28.7512	7.29725	4	96.2756	0.193503	4	Egress/Invasion
MMV1558323	ZOONOTIC & NEGLECTED DISEASES	imidazo[4,5-c]pyridine-2,6-diamine	Clc1cc(Nc2n(CCN(C)C)c(c3n2)cc(NC4CCCC4)nc3)cc(C(F)(F)F)c1	C22 H26 Cl F3 N6	466.93	0	Free base/acid	1	58.01	5.99	3	ZND plate	C06	MMV1558323-02	37.3585	21.3655	25.4674	30.9544	96.0845	96.297	96.3912	95.2515	MMV1558323	MALARIA	28.7864	6.93462	4	96.006	0.519109	4	Egress/Invasion
MMV688723	ZOONOTIC & NEGLECTED DISEASES	4-((4-phenylpyrimidin-2-yl)amino)benzamide	c1cnc(Nc2ccc(C(=O)N3CCS(=O)(=O)CC3)cc2)nc1c4ccc(Cl)cc4	C21 H19 Cl N4 O3 S	442.919	0	Free base/acid	1	100.63	3.57	4	ZND plate	H11	MMV688723-02	5.1752	-16.4659	-11.5864	4.23237	95.5242	96.1891	95.8009	96.2456	MMV688723	MALARIA	-4.66117	11.0024	4	95.9399	0.340406	4	Egress/Invasion
MMV1545674	ZOONOTIC & NEGLECTED DISEASES	imidazo[4,5-c]pyridine-2,6-diamine	Clc1cc(Nc2n(C3CCNC3)c(c4n2)cc(NC(C)(C)C)nc4)cc(C(F)(F)F)c1	C21 H24 Cl F3 N6	452.904	0	Free base/acid	1	66.8	4.89	4	ZND plate	C09	MMV1545674-02	9.0566	13.4137	12.2946	17.5934	96.3184	95.6798	95.3381	95.5135	MMV1545674	MALARIA	13.0896	3.52543	4	95.7124	0.4274	4	Egress/Invasion
MMV1829111	ZOONOTIC & NEGLECTED DISEASES	imidazo[1,2-a]pyridin-2-amine	FC(n1cc(cn1)c2ccc(nc(Nc3cc(nc(C)n3)C)c4)n4c2)F	C17 H15 F2 N7	355.345	0	Free base/acid	1	72.93	2.65	4	ZND plate	E06	MMV1829111-01	10.3504	16.1446	1.33144	5.80913	91.541	98	96.1497	96.756	MMV1829111	FILARIASIS	8.40889	6.33665	4	95.6117	2.82097	4	Egress/Invasion
MMV693130	ZOONOTIC & NEGLECTED DISEASES	imidazo[4,5-c]pyridine-2,6-diamine	CN(c1nc(c2cn1)n(C3CCNCC3)c(Nc4cc(Cl)cc(C(F)(F)F)c4)n2)C	C19 H21 Cl F3 N7	439.865	0	Free base/acid	1	70.9	3.93	4	ZND plate	H08	MMV693130-02	26.442	7.79116	31.8414	27.5519	94.4407	94.014	95.432	95.6478	MMV693130	MALARIA	23.4066	10.6675	4	94.8836	0.78253	4	Egress/Invasion
MMV1829150	ZOONOTIC & NEGLECTED DISEASES	arbitary	O(C1CCN(C)CC1)c2c3c(nc(Nc4ccccc4)n2)[nH]cc3c5cn(nc5)C	C22 H25 N7 O	403.48	0	Free base/acid	1	83.89	3.42	4	ZND plate	A04	MMV1829150-01	12.0485	13.012	-22.8895	-5	95.3026	72.4669	94.5197	95.1373	MMV1829150	CRYPTOSPORIDIUM	-0.707238	16.9451	4	89.3566	11.2649	4	Egress/Invasion
																							Possibly delayed death
MMV1829412	ZOONOTIC & NEGLECTED DISEASES	indole-2-carboxamide	O=C(c1cc(c2[nH]1)c(C)cc(C)c2)N[C@@H](C)c3ccccc3	C19 H20 N2 O	292.375	0	Free base/acid	1	44.89	4.56	4	ZND plate	A05	MMV1829412-01	14.3127	13.4137	-10.3966	0.248963	48.6733	32.0451	72.4577	73.0674	MMV1829412	TUBERCULOSIS	4.39467	11.7711	4	56.5609	19.9032	4
MMV1828810	ZOONOTIC & NEGLECTED DISEASES	indole-2-carboxamide	Fc1cccc(cc(C(N[C@@H](C)c2ccccc2)=O)[nH]3)c13	C17 H15 F N2 O	282.312	0	Free base/acid	1	44.89	3.79	4	ZND plate	D10	MMV1828810-01	-8.81402	-11.9679	13.5694	-1.57676	48.3224	51	56.2383	58.1234	MMV1828810	TUBERCULOSIS	-2.19731	11.3757	4	53.421	4.54266	4
MMV674884	ZOONOTIC & NEGLECTED DISEASES	arbitary	Cc1cccc(Nc2nccc(c3cccc(C#N)c3)n2)c1	C18H14N4	286.338	0	None	#N/A	61.6	4.44	4	ZND plate	B08	MMV674884-02	2.91105	5.38153	9.15014	3.65145	28.0613	51	55.6815	56.2697	MMV674884	SCREEN	5.27354	2.78402	4	47.7531	13.3379	4
MMV1829114	ZOONOTIC & NEGLECTED DISEASES	indole-2-carboxamide	Fc1cccc([nH]c(C(N[C@@H](CC)c2ccccc2)=O)c3)c13	C18 H17 F N2 O	296.339	0	Free base/acid	1	44.89	4.32	4	ZND plate	B06	MMV1829114-01	2.5876	6.82731	-7	-23.9834	42.4306	31.2721	56.3322	56.0011	MMV1829114	TUBERCULOSIS	-5.39212	13.6774	4	46.509	12.047	4
																							Inactive
MMV1542822	ZOONOTIC & NEGLECTED DISEASES	arbitary	O=C(c1ccc(Nc2ncccc2)cc1)Nc3cc(C(=O)N4CC(C)(O)C4)ccc3	C23 H22 N4 O3	402.446	0	Free base/acid	1	94.56	2.48	4	ZND plate	C03	MMV1542822-02	9.0566	1.76707	6.60057	6.639	20.8028	29	34.6861	33.5012	MMV1542822	MALARIA	6.01581	3.05661	4	29.4975	6.29276	4
MMV1828860	ZOONOTIC & NEGLECTED DISEASES	indole-2-carboxamide	FC(c1ccc([nH]c(C(N[C@@H](C)c2ccccc2)=O)c3)c3n1)(F)F	C17 H14 F3 N3 O	333.308	0	Free base/acid	1	57.78	4.24	4	ZND plate	D06	MMV1828860-01	7.43935	-6.10442	-1.04816	-7.9668	29.2249	16.5139	33.0762	25.5894	MMV1828860	TUBERCULOSIS	-1.92001	6.89035	4	26.1011	7.08489	4
MMV1828816	ZOONOTIC & NEGLECTED DISEASES	indole-2-carboxamide	FC(c1ccc(cc(C(NC(CCO)C2CCCCC2)=O)[nH]3)c3c1)(F)F	C19 H23 F3 N2 O2	368.393	0	Free base/acid	1	65.12	4.31	4	ZND plate	C10	MMV1828816-01	3.07278	-0.321285	2.52125	9.79253	15.0219	4.14045	9.11591	15.8506	MMV1828816	TUBERCULOSIS	3.76632	4.28388	4	11.0322	5.48644	4
MMV1829460	ZOONOTIC & NEGLECTED DISEASES	arbitary	n1c2n(c(Nc3ccccc3)cc1Nc4cc([nH]n4)c5ccccc5)ncc2	C21 H17 N7	367.407	0	Free base/acid	1	82.93	4.8	4	ZND plate	D11	MMV1829460-01	-7.43935	-4.09639	7.53541	11.7012	30.567	13.9853	19.8618	29.7535	MMV1829460	HAT	1.92523	9.14695	4	23.5419	8.01683	4
MMV1829659	ZOONOTIC & NEGLECTED DISEASES	3,5-diphenyl-1,2,4-oxadiazole	o1c(c2ccccc2)nc(c3c(C)cccn3)n1	C14 H11 N3 O	237.257	0	Free base/acid	1	51.81	2.91	4	ZND plate	D08	MMV1829659-01	-8.00539	7.63052	-1.21813	0.248963	13.8152	8.72431	14.623	24.8371	MMV1829659	FILARIASIS	-0.336009	6.41367	4	15.4999	6.7503	4
MMV1829361	ZOONOTIC & NEGLECTED DISEASES	indole-2-carboxamide	Clc1ccc(cc(C(N[C@@H](C)c2ccccc2)=O)n3C)c3c1	C18 H17 Cl N2 O	312.793	0	Free base/acid	1	34.03	4.46	4	ZND plate	H04	MMV1829361-01	3.39623	-6.90763	-3.08782	2.6556	6.95069	5.55456	0.543332	3.54624	MMV1829361	TUBERCULOSIS	-0.985905	4.89723	4	4.1487	2.78024	4
MMV1828766	ZOONOTIC & NEGLECTED DISEASES	indole-2-carboxamide	Fc1ccc(cc(C(N[C@@H](C)c2ccccc2)=O)[nH]3)c3c1	C17 H15 F N2 O	282.312	0	Free base/acid	1	44.89	3.79	4	ZND plate	A10	MMV1828766-01	2.26415	-0.160643	-8.69688	1.74274	23.5117	7.46	29.615	45.8258	MMV1828766	TUBERCULOSIS	-1.21266	5.09715	4	26.6031	15.8598	4
MMV1829556	ZOONOTIC & NEGLECTED DISEASES	indole-2-carboxamide	FC(c1ccc(cc(C(NC2(CO)CCOCC2)=O)[nH]3)c3c1)(F)F	C16 H17 F3 N2 O3	342.313	0	Free base/acid	1	74.35	1.73	4	ZND plate	D07	MMV1829556-01	-6.22642	-11.6466	2.43626	-3.90041	3.23216	3.01995	12.1881	20.0148	MMV1829556	TUBERCULOSIS	-4.83429	5.83319	4	9.61374	8.14476	4
MMV1829574	ZOONOTIC & NEGLECTED DISEASES	3,5-diphenyl-1,2,4-oxadiazole	o1c(c2ccccc2)nc(c3ccc(C)cc3)n1	C15 H12 N2 O	236.269	0	Free base/acid	1	38.92	3.64	4	ZND plate	F08	MMV1829574-01	-3.31536	-5.46185	-4.19263	-7.3029	11.6727	0.922763	10.2093	15.6491	MMV1829574	FILARIASIS	-5.06819	1.73089	4	9.61348	6.23306	4
MMV1828832	ZOONOTIC & NEGLECTED DISEASES	indole-2-carboxamide	S(C)(N1CCC(NC(c2cc(c3[nH]2)ccc(C(F)(F)F)c3)=O)CC1)(=O)=O	C16 H18 F3 N3 O3 S	389.393	0	Free base/acid	1	90.65	1.73	4	ZND plate	E09	MMV1828832-01	-7.43935	4.17671	-8.18697	-17.1784	12.3684	-1.54593	13.2748	4.8828	MMV1828832	TUBERCULOSIS	-7.15701	8.75638	4	7.24501	6.96342	4
MMV1829658	ZOONOTIC & NEGLECTED DISEASES	3,5-diphenyl-1,2,4-oxadiazole	o1c(c2ccccc2)nc(c3ccccc3C)n1	C15 H12 N2 O	236.269	0	Free base/acid	1	38.92	3.64	4	ZND plate	H07	MMV1829658-01	0.727763	-14.6988	-5.97734	-9.79253	7.18463	10.3002	-5.80896	-3.17684	MMV1829658	FILARIASIS	-7.43523	6.50836	4	2.12476	7.82072	4
MMV1828814	ZOONOTIC & NEGLECTED DISEASES	imidazo[1,2-a]pyridin-2-amine	FC(c1ccc(Oc2cn(c3n2)cc(cc3)c4ccc(C#N)cn4)nc1)(F)F	C19 H10 F3 N5 O	381.311	0	Free base/acid	1	76.09	3.68	4	ZND plate	B11	MMV1828814-01	-2.74933	-8.83534	-10.3116	-11.3693	8.98233	1.78561	10.8331	1.88058	MMV1828814	FILARIASIS	-8.31639	3.85412	4	5.87041	4.72288	4
MMV1829575	ZOONOTIC & NEGLECTED DISEASES	3,5-diphenyl-1,2,4-oxadiazole	o1c(c2ccccc2)nc(c3cccc(C)c3)n1	C15 H12 N2 O	236.269	0	Free base/acid	1	38.92	3.64	4	ZND plate	E08	MMV1829575-01	0.404313	-9.95984	-15.5807	-8.21577	10.1828	-1.08455	6.45291	6.78353	MMV1829575	FILARIASIS	-8.33801	6.62144	4	5.58369	4.75439	4
MMV1829345	ZOONOTIC & NEGLECTED DISEASES	arbitary	Clc1ccc(nc(C(N[C@H]2C[C@@H](C[C@H]3[C@@H]2C)C3(C)C)=O)c4)n4c1	C18 H22 Cl N3 O	331.84	0	Free base/acid	1	46.4	3.19	4	ZND plate	E10	MMV1829345-01	-4.69003	-13.9759	-18.4703	-9.12863	17.4906	15.4113	23.8463	23.5677	MMV1829345	TUBERCULOSIS	-11.5662	5.96367	4	20.079	4.27591	4
MMV1829523	ZOONOTIC & NEGLECTED DISEASES	indole-2-carboxamide	Fc1cc(cc([nH]c(C(NC2(CO)CCC(C)(C)CC2)=O)c3)c13)F	C18 H22 F2 N2 O2	336.376	0	Free base/acid	1	65.12	3.67	4	ZND plate	E07	MMV1829523-01	-10.4313	-9.47791	2.69122	-14.2739	11.2602	6.45934	57.2713	24.8103	MMV1829523	TUBERCULOSIS	-7.87295	7.34153	4	24.9503	22.9056	4
MMV1828056	ZOONOTIC & NEGLECTED DISEASES	indole-2-carboxamide	Fc1cccc([nH]c(C(N[C@@H](C)c2ccccc2)=O)c3)c13	C17 H15 F N2 O	282.312	0	Free base/acid	1	44.89	3.79	4	ZND plate	H09	MMV1828056-01	-30.4043	-25.8635	-76.5156	-70.0415	23.0438	7.43604	25.9123	18.92	MMV1828056	TUBERCULOSIS	-50.7062	26.2634	4	18.828	8.1188	4
																							Active with compound insolubility
MMV892517	ZOONOTIC & NEGLECTED DISEASES	imidazo[4,5-c]pyridine-2,6-diamine	Clc1cc(C(F)(F)F)cc(Nc2n([C@@H]3C[C@@H](N)C3)c(c4n2)nc(NC(C)(C)C)nc4)c1	C20 H23 Cl F3 N7	453.892	0	Free base/acid	1	93.68	4.11	4	ZND plate	A09	MMV892517-02	75.6065	46.8273	91.7564	86.639	96.4415	96.5127	97.0687	97.0381	MMV892517	MALARIA	75.2073	20.0843	4	96.7652	0.334212	4
MMV1558322	ZOONOTIC & NEGLECTED DISEASES	imidazo[4,5-c]pyridine-2,6-diamine	Clc1cc(Nc2n(CCN(C)C)c(c3n2)cc(NC4CCC4)nc3)cc(C(F)(F)F)c1	C21 H24 Cl F3 N6	452.904	0	Free base/acid	1	58.01	5.54	3	ZND plate	B02	MMV1558322-02	62.4259	44.1767	92.4363	91.5353	96.8294	96.5966	97.3102	97.253	MMV1558322	MALARIA	72.6435	23.5472	4	96.9973	0.342566	4
MMV689463	ZOONOTIC & NEGLECTED DISEASES	4-((4-phenylpyrimidin-2-yl)amino)benzamide	c1cnc(Nc2ccc(C(=O)NCCN3CCCC3)cc2)nc1c4ccc(Cl)cc4	C23 H24 Cl N5 O	421.923	0	Free base/acid	1	70.14	4.55	4	ZND plate	G04	MMV689463-02	55.7951	22.6506	76.119	71.6183	96.4354	96.6205	96.0357	96.2187	MMV689463	MALARIA	56.5457	24.2194	4	96.3276	0.254625	4
MMV1545678	ZOONOTIC & NEGLECTED DISEASES	imidazo[4,5-c]pyridine-2,6-diamine	Clc1cc(Cl)cc(Nc2n(C3CCNC3)c(c4n2)cc(NC5CCCC5)nc4)c1	C21 H24 Cl2 N6	431.361	0	Free base/acid	1	66.8	5.09	3	ZND plate	B09	MMV1545678-02	33.1536	17.51	84.3626	74.6888	96.1337	96.1831	96.0759	96.0172	MMV1545678	MALARIA	52.4288	32.1773	4	96.1025	0.0717782	4
MMV1848726	ZOONOTIC & NEGLECTED DISEASES	arbitary	CCOc1c(C#N)cc(c2nc(Nc3cc(OC)cnc3)ncc2)cc1	C19 H17 N5 O2	347.371	36.46	Hydrochloric acid	1	92.95	3.12	4	ZND plate	C08	MMV1848726-01	30.2426	11.0843	58.8669	61.3278	92.8954	9.04188	97.9877	97.4612	MMV1848726	SCREEN	40.3804	24.0941	4	74.3465	43.5964	4
MMV1579822	ZOONOTIC & NEGLECTED DISEASES	imidazo[4,5-c]pyridine-2,6-diamine	Clc1cc(C(F)(F)F)cc(Nc2nc(cnc(OC3CCC3)c4)c4n2[C@@H]5CCNC5)c1	C21 H21 Cl F3 N5 O	451.873	0	Free base/acid	1	64	5.08	3	ZND plate	A11	MMV1579822-02	47.1429	6.18474	50.0283	51.9502	96.0414	96.9081	95.2375	95.2314	MMV1579822	MALARIA	38.8265	21.8507	4	95.8546	0.798771	4
MMV977436	ZOONOTIC & NEGLECTED DISEASES	arbitary	Clc1cc(C(F)(F)F)cc(c2nc(NCCc3ccc(OC)cc3)ncc2)c1	C20 H17 Cl F3 N3 O	407.817	0	Free base/acid	1	47.04	5.83	3	ZND plate	C11	MMV977436-02	18.841	-1.5261	66.9405	55.6846	10.1151	-3.3615	54.9235	70.5957	MMV977436	MALARIA	34.985	31.8503	4	33.0682	35.3079	4
MMV691936	ZOONOTIC & NEGLECTED DISEASES	4-((4-phenylpyrimidin-2-yl)amino)benzamide	[H][C@@]1(CN(C(c2ccc(Nc3nccc(c4ccc(Cl)cc4)n3)cc2)=O)CC1)CO	C22 H21 Cl N4 O2	408.881	0	Free base/acid	1	78.35	3.71	4	ZND plate	C04	MMV691936-02	24.9865	11.4859	53.5127	45.8091	94.3791	25.1783	96.4516	95.9903	MMV691936	MALARIA	33.9486	19.2208	4	77.9998	35.2256	4
MMV693133	ZOONOTIC & NEGLECTED DISEASES	imidazo[4,5-c]pyridine-2,6-diamine	Clc1c(Cl)cc(Nc2n(C3CCNCC3)c(c4n2)nc(NC5CC5)nc4)cc1	C19 H21 Cl2 N7	418.323	0	Free base/acid	1	79.69	3.79	4	ZND plate	B05	MMV693133-02	33.7197	38.2329	-1.47309	11.1203	96.0598	96.5666	93.2519	93.7605	MMV693133	MALARIA	20.4	18.7969	4	94.9097	1.64691	4
MMV692861	ZOONOTIC & NEGLECTED DISEASES	imidazo[4,5-c]pyridine-2,6-diamine	CC(C)Nc1nc(c2cn1)n(C3CCNCC3)c(Nc4cc(Cl)cc(F)c4)n2	C19 H23 Cl F N7	403.884	0	Free base/acid	1	79.69	3.57	4	ZND plate	E02	MMV692861-02	1.05121	51.7269	14.5892	11.9502	96.854	97.8609	95.1435	94.6672	MMV692861	MALARIA	19.8294	22.0576	4	96.1314	1.48694	4
MMV1829290	ZOONOTIC & NEGLECTED DISEASES	imidazo[1,2-a]pyridin-2-amine	FC(c1ccnc(Nc2cn(c3n2)cc(cc3)c4ccc(N5CCOCC5)nc4)n1)(F)F	C21 H18 F3 N7 O	441.409	0	Free base/acid	1	80.47	3.53	4	ZND plate	B07	MMV1829290-01	4.20485	3.13253	42.8895	27.7178	15.8838	14.8601	86.8192	71.6972	MMV1829290	FILARIASIS	19.4862	19.2911	4	47.3151	37.4002	4
MMV689635	ZOONOTIC & NEGLECTED DISEASES	4-((4-phenylpyrimidin-2-yl)amino)benzamide	c1cnc(Nc2ccc(C(N3CC(c4nc(C)no4)C3)=O)cc2)nc1c5ccc(Cl)cc5	C23 H19 Cl N6 O2	446.889	0	Free base/acid	1	97.04	3.63	4	ZND plate	E05	MMV689635-02	-8.4097	-7.22892	37.8754	43.5685	14.7387	9.79687	96.1162	96.2858	MMV689635	MALARIA	16.4513	28.1256	4	54.2344	48.5009	4
MMV1829350	ZOONOTIC & NEGLECTED DISEASES	arbitary	s1ccc(c(nc(NCCC)n2)NC3CCCCC3)c12	C15 H22 N4 S	290.427	0	Free base/acid	1	78.08	4.52	4	ZND plate	B04	MMV1829350-01	21.4286	18.5542	2.26629	6.30705	19.1282	2.88813	61.5643	52.3407	MMV1829350	FILARIASIS	12.139	9.29037	4	33.9803	27.6	4
MMV1828705	ZOONOTIC & NEGLECTED DISEASES	indole-2-carboxamide	FC(c1ccc(cc(C(N[C@@H](CCOC)c2ccccc2)=O)[nH]3)c3c1)(F)F	C20 H19 F3 N2 O2	376.372	0	Free base/acid	1	54.12	4.11	4	ZND plate	G09	MMV1828705-01	3.2345	3.45382	24.6176	10.8714	47.9961	13.0984	71.5924	72.4562	MMV1828705	TUBERCULOSIS	10.5443	10.0311	4	51.2858	27.8666	4
MMV1829377	ZOONOTIC & NEGLECTED DISEASES	imidazo[1,2-a]pyridin-2-amine	FC(COc1cccc(c2ccc(nc(Nc3c(C)cccn3)c4)n4c2)n1)(F)F	C20 H16 F3 N5 O	399.369	0	Free base/acid	1	64.34	4.87	4	ZND plate	G03	MMV1829377-01	11.9677	-3.61446	22.153	9.21162	35.0058	7.93337	56.6743	55.269	MMV1829377	FILARIASIS	9.92945	10.6069	4	38.7206	22.7877	4
MMV1829088	ZOONOTIC & NEGLECTED DISEASES	imidazo[1,2-a]pyridin-2-amine	O(C(C)C)c1nccc(c2ccc(nc(Nc3c(C)cccn3)c4)n4c2)n1	C20 H20 N6 O	360.412	0	Free base/acid	1	77.23	3.94	4	ZND plate	F03	MMV1829088-01	14.9596	-10.8434	12.2096	15.2697	52.7735	40.284	85.3703	80.1128	MMV1829088	FILARIASIS	7.89888	12.5703	4	64.6352	21.627	4
MMV1828728	ZOONOTIC & NEGLECTED DISEASES	arbitary	O1CC(CNc2c(C)c(nc(NC3(CC3)c4ccc(C#N)cc4)n2)C)C1	C20 H23 N5 O	349.43	0	Free base/acid	1	82.86	3.05	4	ZND plate	B10	MMV1828728-01	8.57143	-7.38956	15.6941	11.1203	47.719	7.61579	84.4245	93.5724	MMV1828728	CHAGAS	6.99906	10.0348	4	58.3329	39.1896	4
MMV674593	ZOONOTIC & NEGLECTED DISEASES	3-phenyl-1H-indazole	c1cc(n(C)nc2c3cccc(C#N)c3)c2cc1c4n[nH]c(C5NCCC5)n4	C21H19N7	369.432	0	Free base/acid	1	95.21	3.22	4	ZND plate	G06	MMV674593-02	1.53639	9.31727	-3.00283	6.39004	94.6377	21.4692	59.1562	68.0368	MMV674593	MALARIA	3.56022	5.4259	4	60.825	30.2598	4
MMV1828855	ZOONOTIC & NEGLECTED DISEASES	imidazo[1,2-a]pyridin-2-amine	O(C(C)C)c1cccc(c2ccc(nc(Nc3c(cccn3)N(C)C)c4)n4c2)n1	C22 H24 N6 O	388.466	0	Free base/acid	1	67.58	4.26	4	ZND plate	H03	MMV1828855-01	11.7251	-2.00803	-22.4646	13.361	40.7499	18.1377	76.4489	74.5987	MMV1828855	FILARIASIS	0.15336	16.579	4	52.4838	28.1705	4
MMV1828026	ZOONOTIC & NEGLECTED DISEASES	arbitary	O=C(C1CC1)Nc2cccc(c3cc(c4[nH]3)nc(nc4)Nc5ccc(N6CCOCC6)cc5)c2	C26 H26 N6 O2	454.524	0	Free base/acid	1	95.17	4.39	4	ZND plate	G07	MMV1828026-01	-79.407	7.22892	-98.9518	-92.3651	94.9086	93.6964	88.3217	93.9083	MMV1828026	TUBERCULOSIS	-65.8738	49.4068	4	92.7087	2.97208	4
MMV1542820	ZOONOTIC & NEGLECTED DISEASES	arbitary	CNc1ccc(c2n1)cc(NC(=O)c3ccc(C(F)(F)F)c(Cl)c3)cc2	C18 H13 Cl F3 N3 O	379.764	0	Free base/acid	1	54.02	4.76	4	ZND plate	D03	MMV1542820-02	25.3908	17.0281	-199.065	-189.544	95.6043	95.9434	77.9649	78.1852	MMV1542820	MALARIA	-86.5474	124.534	4	86.9244	10.2197	4
															The large negative values in the SMIA are generally related to compound fluorescence - similar to Tafenoquine.

## Sheet: GHPB-MB2
	MMV supporting information																								THIS STUDY - PRIMARY TESTING									Confirmation/retest for speed and parasite stage or arrest												MMV SUPPORTING INFORMATION
																										38hr SMIA			2C 120hr					Primary		38hr SMIA			65hr			120hr
ENTITY_ID	AREA OF RESEARCH	CHEMICAL NAME	SMILES	FORMULA	MW	SALT_MW	SALT_NAME	SALT_COEFF	TRIVIAL_NAME	ENTITY TAG	ENTITY COMMENT	PSA	ALOGP	RULEOF5												avg % inhibition	stdev	n	avg % inhibition	stdev	n	classification		classification	IC50 nM	stdev	Emax	IC50 nM	stdev	Emax	IC50 nM	stdev	Emax	38/65hr	38/120hr	MoR/MoA comment	IN VITRO-Erythrocyte-3D7-LDH-- // - none // 72 - hour // IC50 - uM 1	IN VITRO-Erythrocyte-Dd2-Sybr green-- // - none // 72 - hour // IC50 - uM 2	IN VITRO-Erythrocyte-Dd2 ACS-A597V-Sybr green-- // - none // 72 - hour // IC50 - uM 2
																									artemisinin-like
MMV674132	DRUG-RESISTANT MALARIA	5-(3-cyclopropylsulfonylphenyl)-3-(4-methylsulfonylphenyl)-4,5,6,7-tetrahydropyrazolo[1,5-a]pyrimidine	CS(=O)(=O)c1ccc(cc1)c2cnn3CCC(Nc23)c4cccc(c4)S(=O)(=O)C5CC5	C22H23N3O4S2	457.571	0	None	#N/A				114.88	2.97	4	MB2 plate	H08	MMV674132	MMV674132-03		H08	MMV674132	MB2	E11		MMV674132	101.809	1.45363	4	98.0532	0.376985	4	FAST ring	MMV674132	FAST ring	596	27	100.115	477	25	94.31	359	3.8	98.295	1.24948	1.66017	MoR/MoA not identified	0.15	0.126	0.0799
MMV1791425	DRUG-RESISTANT MALARIA	[4-[4-(6-methylpyridin-3-yl)phenyl]oxan-4-yl]methanamine	Cc1ccc(cn1)c2ccc(cc2)C3(CN)CCOCC3	C18 H22 N2 O	282.38	0	None	#N/A				48.14	1.73	4	MB2 plate	A02	MMV1791425	MMV1791425-06		A02	MMV1791425	MB2	A02		MMV1791425	100.422	2.38768	4	97.4959	1.19085	4	FAST ring	MMV1791425	FAST ring	1209	44	96.88	1794	196	96.83	1641	73	97.34	0.673913	0.736746	MoR/MoA not identified*	0.768	0.548	0.576
MMV1845852	DRUG-RESISTANT MALARIA	2-(3,4-dihydro-2H-1,5-benzodioxepin-7-ylamino)-N-[2-morpholin-4-yl-5-(trifluoromethyl)phenyl]propanamide	CC(Nc1ccc2OCCCOc2c1)C(=O)Nc3cc(ccc3N4CCOCC4)C(F)(F)F	C23 H26 F3 N3 O4	465.465	0	None	#N/A				72.06	3.4	4	MB2 plate	F03	MMV1845852	MMV1845852-03		F03	MMV1845852	MB2	D08		MMV1845852	100.121	1.12253	4	95.872	0.461853	4	FAST ring	MMV1845852	FAST ring	106	3.6	99.315	201	18	101	101	3	97.575	0.527363	1.0495	Possible Calcium permeable stress-gated cation channel 1 (CSC1) inhibitor	0.0141	0.0425	0.0127
MMV007282	DRUG-RESISTANT MALARIA	7-methyl-3-[[1-(2-methylbutan-2-yl)tetrazol-5-yl]-(4-phenylpiperazin-1-yl)methyl]-1H-quinolin-2-one	CCC(C)(C)n1nnnc1C(N2CCN(CC2)c3ccccc3)C4=Cc5ccc(C)cc5NC4=O	C27H33N7O	471.609	0	None	#N/A				79.18	4.08	4	MB2 plate	H03	MMV007282	MMV007282-03		H03	MMV007282	MB2	H10		MMV007282	99.5579	0.881805	4	82.2579	7.02165	4	FAST ring	MMV007282	FAST ring	IA						IA					MoR/MoA not identified	1.47	0.399	0.762
MMV020196	DRUG-RESISTANT MALARIA	3-(4-chloro-2-hydroxyphenyl)-4-(4-chlorophenyl)-5-[3-(dimethylamino)propyl]-1,4-dihydropyrrolo[3,4-c]pyrazol-6-one	CN(C)CCCN1C(c2ccc(Cl)cc2)c3c(n[nH]c3C1=O)c4ccc(Cl)cc4O	C22H22Cl2N4O2	445.35	0	None	#N/A				72.45	4.58	4	MB2 plate	A06	MMV020196	MMV020196-03		A06	MMV020196	MB2	E02		MMV020196	99.3167	1.763	4	97.7245	1.77987	4	FAST ring	MMV020196	FAST ring	880.7	51	99.11	968	51	99.33	1132	52	99.93	0.909814	0.778004	MoR/MoA not identified	0.588	1.23	1.5
MMV006597	DRUG-RESISTANT MALARIA	7-chloro-4-(3-cyclopentylpropanoyl)-5-(4-fluorophenyl)-3,5-dihydro-1H-1,4-benzodiazepin-2-one	Fc1ccc(cc1)C2N(CC(=O)Nc3ccc(Cl)cc23)C(=O)CCC4CCCC4	C23H24ClFN2O2	414.908	0	None	#N/A				49.41	4.82	4	MB2 plate	E07	MMV006597	MMV006597-03		E07	MMV006597	MB2	F07		MMV006597	99.1359	2.25785	4	97.3416	0.977107	4	FAST ring	MMV006597	FAST ring	1342	354	104.5	2210	211	93.83	1430	67	99.31	0.60724	0.938462	MoR/MoA not identified	0.366	0.249	0.249
MMV1804559	DRUG-RESISTANT MALARIA	3-[[3-[6-(cyclopentylamino)-1-methylpyrazolo[3,4-d]pyrimidin-3-yl]phenyl]methylamino]-2,3-dihydro-1H-inden-5-ol	Cn1nc(c2cccc(CNC3CCc4ccc(O)cc34)c2)c5cnc(NC6CCCC6)nc15	C27 H30 N6 O	454.567	0	None	#N/A				87.89	5.22	3	MB2 plate	B04	MMV1804559	MMV1804559-01		B04	MMV1804559	MB2	E03		MMV1804559	97.8296	1.90341	4	96.8276	0.318405	4	FAST ring	MMV1804559	FAST ring	492.3	28	97.13	494	12	98.745	581	65	99.43	0.996559	0.847332	MoR/MoA not identified	0.231	0.342	0.444
MMV1841740	DRUG-RESISTANT MALARIA	2-pyridin-3-yl-4-N-[4-(trifluoromethyl)phenyl]-5,6,7,8-tetrahydroquinazoline-4,6-diamine	NC1CCc2nc(nc(Nc3ccc(cc3)C(F)(F)F)c2C1)c4cccnc4	C20 H18 F3 N5	385.386	36.46	Hydrochloric acid	1				76.72	3.55	4	MB2 plate	C02	MMV1841740	MMV1841740-03		C02	MMV1841740	MB2	E04		MMV1841740	97.7291	2.33107	4	97.9764	3.11632	4	FAST ring	MMV1841740	FAST ring	238.6	0.4	100.195	314	8.6	99.1	355	26	99.44	0.759873	0.672113	MoR/MoA not identified**	0.252	0.157	0.142
MMV024638	DRUG-RESISTANT MALARIA	5-(3-fluorophenyl)-N-(1H-pyrrolo[2,3-c]pyridin-3-ylmethyl)-2,3-dihydro-1H-inden-2-amine	Fc1cccc(c1)c2ccc3CC(Cc3c2)NCc4c[nH]c5cnccc45	C23H20FN3	357.432	0	None	#N/A				40.71	4.24	4	MB2 plate	C07	MMV024638	MMV024638-03		C07	MMV024638	MB2	B05		MMV024638	97.1262	0.810197	4	86.5827	11.9866	4	FAST ring	MMV024638	FAST ring	192.3	17	92.095	198	3.1	99.63	103	22	92.755	0.971212	1.86699	MoR/MoA not identified	0.312	0.0341	0.0284
MMV020335	DRUG-RESISTANT MALARIA	6-(4-methoxyphenyl)-4-[4-(2-pyrrolidin-1-ylethyl)piperazin-1-yl]thieno[3,2-d]pyrimidine	COc1ccc(cc1)c2cc3ncnc(N4CCN(CCN5CCCC5)CC4)c3s2	C23H29N5OS	423.583	0	None	#N/A				72.96	4.4	4	MB2 plate	C03	MMV020335	MMV020335-04		C03	MMV020335	MB2	F04		MMV020335	96.7243	1.57301	4	84.5563	19	4	FAST ring	MMV020335	FAST ring	747.4	43	97.745	776	46	98.92	888	30	99.6	0.963144	0.841667	MoR/MoA not identified	0.456	0.34	0.412
MMV006430	DRUG-RESISTANT MALARIA	3-benzyl-1-[2-(2-ethoxyanilino)-2-oxoethyl]-N,N,5-trimethyl-2,4-dioxothieno[2,3-d]pyrimidine-6-carboxamide	CCOc1ccccc1NC(=O)CN2C(=O)N(Cc3ccccc3)C(=O)c4c(C)c(sc24)C(=O)N(C)C	C27H28N4O5S	520.6	0	None	#N/A		CAS-896709-25-4		127.49	3.51	3	MB2 plate	E04	MMV006430	MMV006430-03		E04	MMV006430	MB2	C07		MMV006430	96.1415	3.689	4	99.0973	0.20737	4	FAST ring	MMV006430	FAST ring	1799	126	98.605	2602	729	85.34	1691	61	98.98	0.691391	1.06387	MoR/MoA not identified	0.854	0.493	0.64
MMV1796046	DRUG-RESISTANT MALARIA	(4S,18S)-4,18-bis[(2S)-butan-2-yl]-7-methyl-6-oxa-13,20-dithia-3,10,17,22,23,24-hexazatetracyclo[17.2.1.15,8.112,15]tetracosa-1(21),5(24),7,12(23),14,19(22)-hexaene-2,9,16-trione	CC[C@H](C)[C@@H]1NC(=O)c2csc(n2)[C@@H](NC(=O)c3csc(CNC(=O)c4nc1oc4C)n3)[C@@H](C)CC	C24 H30 N6 O4 S2	530.663	0	None	#N/A				195.59	2.76	3	MB2 plate	G08	MMV1796046	MMV1796046-01		G08	MMV1796046	MB2	C10		MMV1796046	93.6793	5	4	98.1099	0.19466	4	FAST ring	MMV1796046	FAST ring	2092	298	99.62	4157	306	99.115	3207	24	98.695	0.503248	0.652323	MoR/MoA not identified	2.27	1.16	2.39
MMV020445	DRUG-RESISTANT MALARIA	N-(cyclohexylmethyl)-2-[8-(2,4-dimethoxybenzoyl)-4-oxo-1-phenyl-1,3,8-triazaspiro[4.5]decan-3-yl]acetamide	COc1ccc(C(=O)N2CCC3(CC2)N(CN(CC(=O)NCC4CCCCC4)C3=O)c5ccccc5)c(OC)c1	C31H40N4O5	548.684	0	None	#N/A				91.42	3.38	3	MB2 plate	E11	MMV020445	MMV020445-03		E11	MMV020445	MB2	B08		MMV020445	93.5289	5	4	94.9109	2.76709	4	FAST ring	MMV020445	FAST ring	328	53	94.91	511	27	97.89	549	2.6	99.04	0.641879	0.59745	MoR/MoA not identified	0.218	0.0922	0.222
MMV978042	DRUG-RESISTANT MALARIA	N-[[2-(diethylaminomethyl)phenyl]methyl]thieno[3,2-b]pyridin-7-amine	CCN(CC)Cc1ccccc1CNc2ccnc3ccsc23	C19 H23 N3 S	325.471	0	None	#N/A				56.4	4.14	4	MB2 plate	D05	MMV978042	MMV978042-04		D05	MMV978042	MB2	B06		MMV978042	91.8408	0.55886	4	92.6168	0.43135	4	FAST ring	MMV978042	FAST ring	680.8	29	93.355	791	130	97.58	742	93	99.085	0.860683	0.91752	MoR/MoA not identified	0.248	0.0506	0.247
MMV006931	DRUG-RESISTANT MALARIA	[7-(1-benzothiophen-3-yl)-9-(2-pyridin-2-ylethoxy)-3,5-dihydro-2H-1,4-benzoxazepin-4-yl]-(2,5-dimethylpyrazol-3-yl)methanone	Cc1cc(C(=O)N2CCOc3c(C2)cc(cc3OCCc4ccccn4)c5csc6ccccc56)n(C)n1	C30H28N4O3S	524.643	0	None	#N/A				97.72	5.12	2	MB2 plate	D04	MMV006931	MMV006931-04		D04	MMV006931	MB2	A06		MMV006931	91.7203	5	4	98.6888	0.0759673	4	FAST ring	MMV006931	FAST ring	1209	223	91.19	1442	45	97.565	1534	62	98.83	0.838419	0.788136	MoR/MoA not identified	0.0596	0.0752	0.0606
MMV014853	DRUG-RESISTANT MALARIA	5,7-dichloro-3-hydroxy-3-(2-methylimidazo[1,2-a]pyridin-3-yl)-1H-indol-2-one	Cc1nc2ccccn2c1C3(O)C(=O)Nc4c(Cl)cc(Cl)cc34	C16H11Cl2N3O2	348.189	0	None	#N/A				66.63	2.49	4	MB2 plate	E10	MMV014853	MMV014853-05		E10	MMV014853	MB2	A08		MMV014853	90.7757	4.71721	4	96.4078	0.537632	4	FAST ring	MMV014853	FAST ring	1364	68	92.725	1520	214	95.92	1387	57	98.86	0.897368	0.983417	MoR/MoA not identified	0.983	0.227	0.231
																									Chloroquine-like
MMV979319	DRUG-RESISTANT MALARIA	2-[2-[(3-methyl-1-pyridin-2-ylbutyl)amino]ethyl]phenol	CC(C)CC(NCCc1ccccc1O)c2ccccn2	C18 H24 N2 O	284.396	0	None	#N/A		CAS-1795488-23-1		45.15	3.81	4	MB2 plate	C09	MMV979319	MMV979319-03		C09	MMV979319	MB2	D05		MMV979319	86.9976	8.63275	4	98.4918	0.098865	4	SLOW														MoR/MoA not identified	0.992	0.054	0.285
MMV974630	DRUG-RESISTANT MALARIA	N,N-dimethyl-2-(4-thieno[3,2-b]pyridin-7-yl-1,4-diazepan-1-yl)ethanamine	CN(C)CCN1CCCN(CC1)c2ccnc3ccsc23	C16 H24 N4 S	304.454	0	None	#N/A				50.84	2.29	4	MB2 plate	E09	MMV974630	MMV974630-03		E09	MMV974630	MB2	H07		MMV974630	86.9373	2.82497	4	80.3392	5.98894	4	SLOW														MoR/MoA not identified	0.552	0.319	1.6
MMV1795555	DRUG-RESISTANT MALARIA	(3R)-2-[(R)-tert-butylsulfinyl]-3-(2-hydroxyethyl)-4-(3-phenylphenyl)-N-(2-pyridin-4-ylethyl)-1,3-dihydropyrrolo[3,4-c]pyridine-6-carboxamide	CC(C)(C)[S@@](=O)N1Cc2cc(nc(c3cccc(c3)c4ccccc4)c2[C@H]1CCO)C(=O)NCCc5ccncc5	C33 H36 N4 O3 S	568.729	0	None	#N/A				114.63	4.3	3	MB2 plate	F07	MMV1795555	MMV1795555-01		F07	MMV1795555	MB2	H08		MMV1795555	86.8569	8.20999	4	100.004	0.0664959	4	SLOW														MoR/MoA not identified	2.02	1.44	3.32
MMV1808809	DRUG-RESISTANT MALARIA	6-(3,4-dimethoxyphenyl)-2,3-diphenylpyrazolo[1,5-a]pyrimidin-7-amine	COc1ccc(cc1OC)c2cnc3c(c4ccccc4)c(nn3c2N)c5ccccc5	C26 H22 N4 O2	422.478	0	None	#N/A				74.67	4.85	4	MB2 plate	B03	MMV1808809	MMV1808809-03		B03	MMV1808809	MB2	D03		MMV1808809	84.8473	13.7009	4	93.1789	7.93307	4	SLOW														MoR/MoA not identified**	0.272	0.07	0.0376
MMV1267536	DRUG-RESISTANT MALARIA	N-(3-hydroxypyridin-2-yl)-4-[[2-(1-methylimidazol-2-yl)sulfanylacetyl]amino]benzamide	Cn1ccnc1SCC(=O)Nc2ccc(cc2)C(=O)Nc3ncccc3O	C18H17N5O3S	383.43	0	None	#N/A				134.44	1.58	4	MB2 plate	F09	MMV1267536	MMV1267536-03		F09	MMV1267536	MB2	B09		MMV1267536	83.7621	14.3614	4	96.4762	0.235911	4	SLOW														MoR/MoA not identified - Pf liver stage active	1.78	1.81	1.56
MMV085494	DRUG-RESISTANT MALARIA	6-[4-[(4-ethylpiperazin-1-yl)methyl]phenyl]-N-[(1R)-1-phenylethyl]-3H-pyrrolo[2,3-d]pyrimidin-4-amine	CCN1CCN(Cc2ccc(cc2)c3cc4c(N[C@H](C)c5ccccc5)[nH]cnc4n3)CC1	C27H32N6	440.583	0	None	#N/A	AEE 788	CAS-497839-62-0		60.08	4.32	4	MB2 plate	E08	MMV085494	MMV085494-03		E08	MMV085494	MB2	G07		MMV085494	78.9188	18.27	4	93.497	6.11414	4	SLOW														MoR/MoA not identified	1.06	0.822	2.35
MMV020456	DRUG-RESISTANT MALARIA	N-(4-acetamidophenyl)-3-(2-hydroxy-4-methylphenyl)-1H-pyrazole-5-carboxamide	CC(=O)Nc1ccc(NC(=O)c2cc(n[nH]2)c3ccc(C)cc3O)cc1	C19H18N4O3	350.378	0	None	#N/A				107.1	2.67	4	MB2 plate	E06	MMV020456	MMV020456-07		E06	MMV020456	MB2	E07		MMV020456	78.5973	16.4287	4	99.0767	1.16321	4	SLOW														MoR/MoA not identified	1.58	0.111	0.145
MMV019177	DRUG-RESISTANT MALARIA	2-(3,4-dichloroanilino)-N-[2-(dimethylamino)ethyl]-1,3-thiazole-4-carboxamide	CN(C)CCNC(=O)c1csc(Nc2ccc(Cl)c(Cl)c2)n1	C14H16Cl2N4OS	359.279	0	None	#N/A				85.5	2.85	4	MB2 plate	H10	MMV019177	MMV019177-04		H10	MMV019177	MB2	G11		MMV019177	77.1101	16.7152	4	96.4657	0.288896	4	SLOW	MMV019177	SLOW	0.56			0.43			0.32					MoR/MoA not identified	0.222	0.0862	0.111
MMV1795557	DRUG-RESISTANT MALARIA	8-[(3-chloro-5-hydroxyphenyl)methyl]-3-ethyl-1-(3-methylbutyl)-1,3,8-triazaspiro[4.5]decane-2,4-dione	CCN1C(=O)N(CCC(C)C)C2(CCN(Cc3cc(O)cc(Cl)c3)CC2)C1=O	C21 H30 Cl N3 O3	407.934	0	None	#N/A				64.09	3.37	4	MB2 plate	F08	MMV1795557	MMV1795557-01		F08	MMV1795557	MB2	A09		MMV1795557	75.7637	5.06558	4	97.0936	0.369054	4	SLOW														MoR/MoA not identified	1.58	0.504	1.44
MMV006344	DRUG-RESISTANT MALARIA	7-[(3-chlorophenyl)methylamino]-3-[2-(dimethylamino)ethyl]-5,6,7,8-tetrahydro-[1]benzothiolo[2,3-d]pyrimidin-4-one	CN(C)CCN1C=Nc2sc3CC(CCc3c2C1=O)NCc4cccc(Cl)c4	C21H25ClN4OS	416.975	0	None	#N/A				76.17	3.55	4	MB2 plate	A07	MMV006344	MMV006344-03		A07	MMV006344	MB2	F02		MMV006344	72.1262	2.67447	4	50.8012	10.2968	4	SLOW														MoR/MoA not identified	1.19	0.858	1.81
																									pyrimethamine-like
MMV007300	DRUG-RESISTANT MALARIA	3-[1-(1-benzylpiperidin-4-yl)piperidin-4-yl]-2-(2-phenylethyl)imidazo[4,5-b]pyridine	C(Cc1nc2cccnc2n1C3CCN(CC3)C4CCN(Cc5ccccc5)CC4)c6ccccc6	C31H37N5	479.672	0	None	#N/A				37.19	4.82	4	MB2 plate	A08	MMV007300	MMV007300-03		A08	MMV007300	MB2	G02		MMV007300	59.4855	13.8527	4	87.5768	6.55932	4	SLOW	MMV007300	SLOW	129.1	10	81.895	122	16	93.515	134	12	98.52	1.0582	0.963433	MoR/MoA not identified	0.0573	0.0197	0.0127
MMV1435700	DRUG-RESISTANT MALARIA	N-(3-hydroxypyridin-2-yl)-4-(2-thiophen-2-ylethylsulfamoyl)benzamide	Oc1cccnc1NC(=O)c2ccc(cc2)S(=O)(=O)NCCc3cccs3	C18H17N3O4S2	403.479	0	None	#N/A				145.01	2.25	4	MB2 plate	B10	MMV1435700	MMV1435700-04		B10	MMV1435700	MB2	C04		MMV1435700	58.5611	17.0546	4	95.7362	0.132142	4	SLOW														MoR/MoA not identified - Pf liver stage active	1.08	1.72	2.67
MMV024825	DRUG-RESISTANT MALARIA	4-fluoro-N-[2-[[1-[(3-fluorophenyl)methyl]piperidin-4-yl]-methylamino]pyridin-4-yl]benzamide	CN(C1CCN(Cc2cccc(F)c2)CC1)c3cc(NC(=O)c4ccc(F)cc4)ccn3	C25H26F2N4O	436.506	0	None	#N/A				48.47	4.27	4	MB2 plate	H11	MMV024825	MMV024825-03		H11	MMV024825	MB2	H11		MMV024825	57.8376	4.55985	4	96.5542	0.323823	4	SLOW														Possible Cytochrome BC1, Hexose transporter (PfHT) or glycolysis inhibitor based on pH fingerprint	0.426	0.536	0.124
MMV660057	DRUG-RESISTANT MALARIA	N-(3-chlorophenyl)-2-(4-pyrrolidin-1-ylpiperidin-1-yl)pyridine-4-carboxamide	Clc1cccc(NC(=O)c2ccnc(c2)N3CCC(CC3)N4CCCC4)c1	C21H25ClN4O	384.911	0	None	#N/A				48.47	3.41	4	MB2 plate	G07	MMV660057	MMV660057-02		G07	MMV660057	MB2	B10		MMV660057	45.5386	15.1982	4	89.1704	15.2282	4	SLOW														MoR/MoA not identified	1.94	2.37	1.11
MMV020508	DRUG-RESISTANT MALARIA	3-(1,3-benzodioxol-5-ylmethyl)-2-[1-(1,1-dioxothiolan-3-yl)-3,5-dimethylpyrazol-4-yl]-1,2-dihydroquinazolin-4-one	Cc1nn(C2CCS(=O)(=O)C2)c(C)c1C3Nc4ccccc4C(=O)N3Cc5ccc6OCOc6c5	C25H26N4O5S	494.57	0	None	#N/A				111.14	2.6	4	MB2 plate	A03	MMV020508	MMV020508-05		A03	MMV020508	MB2	B02		MMV020508	44.4534	7.23175	4	96.0862	0.263194	4	SLOW	MMV020508	SLOW	829.2	69	78.545	990	101	93.775	1144	180	99.125	0.837576	0.724825	MoR/MoA not identified	0.704	0.0519	0.0516
MMV023190	DRUG-RESISTANT MALARIA	3-[[1'-(1H-pyrrolo[2,3-c]pyridin-3-ylmethyl)spiro[3,5-dihydro-1,4-benzoxazepine-2,4'-piperidine]-4-yl]methyl]benzamide	NC(=O)c1cccc(CN2Cc3ccccc3OC4(CCN(Cc5c[nH]c6cnccc56)CC4)C2)c1	C29H31N5O2	481.6	0	None	#N/A				87.48	2.98	4	MB2 plate	A04	MMV023190	MMV023190-03		A04	MMV023190	MB2	C02		MMV023190	41.9614	16.0736	4	98.51	0.526426	4	SLOW														MoR/MoA not identified	0.723	1.71	3.09
MMV1726212	DRUG-RESISTANT MALARIA	2-[2-[(6-fluoro-2,3-dihydro-1H-inden-1-yl)amino]ethyl]phenol	Oc1ccccc1CCNC2CCc3ccc(F)cc23	C17 H18 F N O	271.329	0	None	#N/A				32.26	3.8	4	MB2 plate	B02	MMV1726212	MMV1726212-04		B02	MMV1726212	MB2	C03		MMV1726212	40.0523	17.0355	4	99.0833	0.268902	4	SLOW														MoR/MoA not identified*	0.34	0.245	0.438
MMV023523	DRUG-RESISTANT MALARIA	2-(5-chloro-2-methoxyphenyl)-N-(2-piperidin-1-ylethyl)-5-propan-2-yl-1,3-thiazole-4-carboxamide	COc1ccc(Cl)cc1c2nc(C(=O)NCCN3CCCCC3)c(s2)C(C)C	C21H28ClN3O2S	421.991	0	None	#N/A				82.7	4.83	4	MB2 plate	B07	MMV023523	MMV023523-03		B07	MMV023523	MB2	H03		MMV023523	39.9502	3.49407	4	99.0885	0.263992	4	SLOW														MoR/MoA not identified	0.672	0.323	0.515
MMV023573	DRUG-RESISTANT MALARIA	5-[2-(dimethylamino)ethoxy]-2-(3-phenylmethoxyphenyl)-3H-benzimidazole-4-carbonitrile	CN(C)CCOc1ccc2nc([nH]c2c1C#N)c3cccc(OCc4ccccc4)c3	C25H24N4O2	412.493	0	None	#N/A				74.17	4.84	4	MB2 plate	H06	MMV023573	MMV023573-03		H06	MMV023573	MB2	C11		MMV023573	39.4895	13.0174	4	97.0988	0.254166	4	SLOW														MoR/MoA not identified	0.348	0.116	0.128
MMV022487	DRUG-RESISTANT MALARIA	3-cyano-N-[4-[3-[(propan-2-ylamino)methyl]phenyl]phenyl]benzamide	CC(C)NCc1cccc(c1)c2ccc(NC(=O)c3cccc(c3)C#N)cc2	C24H23N3O	369.468	0	None	#N/A				64.91	4.28	4	MB2 plate	D11	MMV022487	MMV022487-03		D11	MMV022487	MB2	H06		MMV022487	35.9928	7.57204	4	90.6835	2.24644	4	SLOW														MoR/MoA not identified	0.401	0.605	0.815
MMV011471	DRUG-RESISTANT MALARIA	N-[4-(4-ethoxyphenyl)-5-methyl-1,3-thiazol-2-yl]-2-(3-methoxyphenyl)acetamide	CCOc1ccc(cc1)c2nc(NC(=O)Cc3cccc(OC)c3)sc2C	C21H22N2O3S	382.482	0	None	#N/A				88.69	4.06	4	MB2 plate	H04	MMV011471	MMV011471-06		H04	MMV011471	MB2	A11		MMV011471	34.8473	18.3747	4	94.755	0.881344	4	SLOW														MoR/MoA not identified	0.617	1.76	4.05
MMV670631	DRUG-RESISTANT MALARIA	2-(2-amino-4-cyclopropylimidazol-1-yl)-1-(2,4-dichlorophenyl)ethanol	Nc1nc(cn1CC(O)c2ccc(Cl)cc2Cl)C3CC3	C14H15Cl2N3O	312.2	0	None	#N/A				64.06	3.16	4	MB2 plate	C04	MMV670631	MMV670631-03		C04	MMV670631	MB2	G04		MMV670631	34.7066	5.9729	4	91.327	9.36319	4	SLOW														MoR/MoA not identified	0.368	0.286	0.579
																									Invasion/egress
MMV979930	DRUG-RESISTANT MALARIA	3-[2-[(2-ethylsulfanylcyclohexyl)amino]ethyl]-[1,3]oxazolo[4,5-b]pyridin-2-one	CCSC1CCCCC1NCCN2C(=O)Oc3cccnc23	C16 H23 N3 O2 S	321.438	0	None	#N/A				79.76	2.93	4	MB2 plate	D09	MMV979930	MMV979930-03		D09	MMV979930	MB2	F06		MMV979930	28.0346	13.5995	4	96.8262	0.784868	4	SLOW														MoR/MoA not identified	4.14	0.588	0.617
MMV026953	DRUG-RESISTANT MALARIA	1-[(2-chlorophenyl)methyl]-6-ethyl-2-methyl-3,4-dihydro-1H-isoquinolin-5-ol	CCc1ccc2C(Cc3ccccc3Cl)N(C)CCc2c1O	C19H22ClNO	315.844	0	None	#N/A				23.47	5.28	3	MB2 plate	F10	MMV026953	MMV026953-03		F10	MMV026953	MB2	C09		MMV026953	26.4871	5.43641	4	97.931	0.293082	4	SLOW	MMV026953	SLOW	63	4.7	79.35	78	2.6	93.015	59	3.3	97.485	0.807692	1.0678	MoR/MoA not identified	0.287	0.00657	0.0188
MMV1760745	DRUG-RESISTANT MALARIA	2-(4-fluorobenzoyl)-N-quinolin-3-ylbenzamide	Fc1ccc(cc1)C(=O)c2ccccc2C(=O)Nc3cnc4ccccc4c3	C23 H15 F N2 O2	370.376	0	None	#N/A				59.06	4.41	4	MB2 plate	E03	MMV1760745	MMV1760745-04		E03	MMV1760745	MB2	B07		MMV1760745	25.3014	3.57898	4	96.5391	0.632797	4	SLOW														MoR/MoA not identified**	1.39	1.51	2.16
MMV959706	DRUG-RESISTANT MALARIA	3-[[4-[3-(trifluoromethyl)phenoxy]piperidin-1-yl]methyl]pyrrolidin-3-ol	OC1(CN2CCC(CC2)Oc3cccc(c3)C(F)(F)F)CCNC1	C17 H23 F3 N2 O2	344.372	0	None	#N/A				44.73	1.7	4	MB2 plate	F05	MMV959706	MMV959706-02		F05	MMV959706	MB2	F08		MMV959706	20.4783	17.895	4	96.5044	0.758516	4	SLOW														Gametocytocidal activity	5.74
MMV753519	DRUG-RESISTANT MALARIA	4-fluoro-N-[1-(1-methylpiperidin-4-yl)piperidin-4-yl]-1-benzothiophene-2-carboxamide	CN1CCC(CC1)N2CCC(CC2)NC(=O)c3cc4c(F)cccc4s3	C20 H26 F N3 O S	375.503	0	None	#N/A				63.81	2.62	4	MB2 plate	A09	MMV753519	MMV753519-03		A09	MMV753519	MB2	H02		MMV753519	19.8352	2.14935	4	87.8951	19	4	SLOW														MoR/MoA not identified	1.78	1.6	1.47
MMV029587	DRUG-RESISTANT MALARIA	N-[4-[2-(7-cyano-1,2,4,5-tetrahydro-3-benzazepin-3-yl)ethyl]cyclohexyl]-3-(4-methyl-1H-imidazol-2-yl)benzamide	Cc1c[nH]c(n1)c2cccc(c2)C(=O)NC3CCC(CCN4CCc5ccc(cc5CC4)C#N)CC3	C30H35N5O	481.644	0	None	#N/A				84.81	5.01	3	MB2 plate	A11	MMV029587	MMV029587-04		A11	MMV029587	MB2	B03		MMV029587	18.9309	6.65392	4	96.324	1.54964	4	SLOW														MoR/MoA not identified	0.372	0.123	0.0817
MMV981619	DRUG-RESISTANT MALARIA	5-(3,4-dichlorophenyl)-N-(2-piperidin-1-ylethyl)pyridine-3-carboxamide	Clc1ccc(cc1Cl)c2cncc(c2)C(=O)NCCN3CCCCC3	C19 H21 Cl2 N3 O	378.296	0	None	#N/A				45.23	3.79	4	MB2 plate	B09	MMV981619	MMV981619-04		B09	MMV981619	MB2	B04		MMV981619	18.9309	7.78111	4	98.92	0.119468	4	SLOW														MoR/MoA not identified	0.305	0.0949	0.115
MMV1804275	DRUG-RESISTANT MALARIA	N-[1-[[(E)-1-(benzenesulfonyl)-5-phenylpent-1-en-3-yl]amino]-4-methyl-1-oxopentan-2-yl]morpholine-4-carboxamide	CC(C)CC(NC(=O)N1CCOCC1)C(=O)NC(CCc2ccccc2)\C=C\S(=O)(=O)c3ccccc3	C28 H37 N3 O5 S	527.675	0	None	#N/A				113.19	3.54	3	MB2 plate	G10	MMV1804275	MMV1804275-01		G10	MMV1804275	MB2	E10		MMV1804275	14.3489	2.28923	4	98.4979	0.627894	4	SLOW														Partial resistance on Acetyl CoA synthetase (PfACS)	0.901	0.0233	0.111
MMV1262756	DRUG-RESISTANT MALARIA	7-methyl-N-[2-propoxy-5-(trifluoromethyl)phenyl]-[1,2,4]triazolo[1,5-a]pyrimidine-2-carboxamide	CCCOc1ccc(cc1NC(=O)c2nc3nccc(C)n3n2)C(F)(F)F	C17H16F3N5O2	379.336	0	None	#N/A		CAS-949854-91-5		81.41	3.21	4	MB2 plate	H09	MMV1262756	MMV1262756-04		H09	MMV1262756	MB2	F11		MMV1262756	11.254	6.33605	4	96.1396	0.446496	4	SLOW	MMV1262756	SLOW	1303	421	59.225	756	559	39.12	311	31	83.03	1.72354	4.18971	Possible Dihydroorotate dehydrogenase (DHODH) or Cytochrome BC1	0.412	0.0806	0.0666
MMV019547	DRUG-RESISTANT MALARIA	N-(5-chloro-2-methylphenyl)-3-(2-chlorophenyl)-5-methyl-1,2-oxazole-4-carboxamide	Cc1onc(c2ccccc2Cl)c1C(=O)Nc3cc(Cl)ccc3C	C18H14Cl2N2O2	361.228	0	None	#N/A				55.13	4.98	4	MB2 plate	C06	MMV019547	MMV019547-07		C06	MMV019547	MB2	A05		MMV019547	9.48553	7.41353	4	94.9268	2.25768	4	SLOW														MoR/MoA not identified	0.786	4.08	2.09
MMV023401	DRUG-RESISTANT MALARIA	3-cyano-N-[1-[2-(4-fluoroanilino)pyrimidin-4-yl]pyrrolidin-3-yl]benzamide	Fc1ccc(Nc2nccc(n2)N3CCC(C3)NC(=O)c4cccc(c4)C#N)cc1	C22H19FN6O	402.433	0	None	#N/A				93.94	3.04	4	MB2 plate	D08	MMV023401	MMV023401-03		D08	MMV023401	MB2	E06		MMV023401	8.94293	4.72086	4	96.9783	1.04504	4	SLOW														MoR/MoA not identified	0.562	0.306	0.319
MMV1752548	DRUG-RESISTANT MALARIA	9-ethyl-6-(3-pyridin-4-ylpiperidin-1-yl)purine	CCn1cnc2c(ncnc12)N3CCCC(C3)c4ccncc4	C17 H20 N6	308.381	0	None	#N/A				59.73	2.14	4	MB2 plate	D02	MMV1752548	MMV1752548-04		D02	MMV1752548	MB2	G05		MMV1752548	6.75241	3.76986	4	84.6565	18.7461	4	SLOW														MoR/MoA not identified**	0.663	0.389	0.43
MMV027331	DRUG-RESISTANT MALARIA	N-benzyl-2-(2,4-dimethoxyphenyl)-1H-imidazo[4,5-c]pyridin-4-amine	COc1ccc(c(OC)c1)c2nc3c(NCc4ccccc4)nccc3[nH]2	C21H20N4O2	360.417	0	None	#N/A				72.06	4.02	4	MB2 plate	D10	MMV027331	MMV027331-03		D10	MMV027331	MB2	G06		MMV027331	4.24035	4.8251	4	96.7817	1.12588	4	SLOW														MoR/MoA not identified	0.509	0.701	0.805
MMV028822	DRUG-RESISTANT MALARIA	6-chloro-N-(3-fluoro-5-pyrimidin-5-ylphenyl)-5-methyl-2,3-dihydroindole-1-carboxamide	Cc1cc2CCN(C(=O)Nc3cc(F)cc(c3)c4cncnc4)c2cc1Cl	C20H16ClFN4O	382.826	0	None	#N/A				58.12	3.9	4	MB2 plate	B08	MMV028822	MMV028822-05		B08	MMV028822	MB2	A04		MMV028822	3.61736	16.7621	4	93.7578	3.50567	4	SLOW														MoR/MoA not identified	0.476	0.249	0.342
MMV019053	DRUG-RESISTANT MALARIA	N-[2-(3,4-dimethoxyphenyl)ethyl]-4-methyl-N-(thiophen-2-ylmethyl)thieno[3,2-b]pyrrole-5-carboxamide	COc1ccc(CCN(Cc2cccs2)C(=O)c3cc4sccc4n3C)cc1OC	C23H24N2O3S2	440.584	0	None	#N/A				100.18	5.19	3	MB2 plate	B11	MMV019053	MMV019053-03		B11	MMV019053	MB2	D04		MMV019053	3.25563	5.13149	4	97.3587	0.597645	4	SLOW	MMV019053	SLOW	574.8	9.4	41.215	637	17	80.735	655	73	94.925	0.902355	0.877557	Possible Cyclic amine resistance locus (PfCARL) inhibitor	0.226	0.00021	0.00062
MMV006621	DRUG-RESISTANT MALARIA	N-(3-ethoxypropyl)-8,9-dimethoxy-2-phenyl-[1,2,4]triazolo[1,5-c]quinazolin-5-amine	CCOCCCNc1nc2cc(OC)c(OC)cc2c3nc(nn13)c4ccccc4	C22H25N5O3	407.466	0	None	#N/A		CAS-902948-30-5		82.8	3.54	4	MB2 plate	F11	MMV006621	MMV006621-06		F11	MMV006621	MB2	D09		MMV006621	1.88907	12.8165	4	92.482	8.15566	4	SLOW														MoR/MoA not identified	0.155	0.105	0.132
MMV024309	DRUG-RESISTANT MALARIA	4-(4-fluorophenyl)-7-(6-methoxypyridin-3-yl)isoquinolin-1-amine	COc1ccc(cn1)c2ccc3c(cnc(N)c3c2)c4ccc(F)cc4	C21H16FN3O	345.377	0	None	#N/A				61.03	3.99	4	MB2 plate	G11	MMV024309	MMV024309-03		G11	MMV024309	MB2	F10		MMV024309	1.16559	8.66416	4	95.8905	0.196587	4	SLOW														MoR/MoA not identified	0.449	0.873	1.25
MMV020033	DRUG-RESISTANT MALARIA	4-(1,3-benzodioxole-5-carbonyl)-1-(3-chlorophenyl)-3-methyl-5,7-dihydro-4H-pyrazolo[3,4-b]pyridin-6-one	Cc1nn(c2NC(=O)CC(C(=O)c3ccc4OCOc4c3)c12)c5cccc(Cl)c5	C21H16ClN3O4	409.829	0	None	#N/A				82.45	3.3	4	MB2 plate	B06	MMV020033	MMV020033-03		B06	MMV020033	MB2	G03		MMV020033	-0.522508	11.636	4	90.6252	2.47255	4	SLOW														MoR/MoA not identified	0.418	0.189
MMV024850	DRUG-RESISTANT MALARIA	4-[(1,1-dioxo-2,3-dihydro-1-benzothiophen-6-yl)amino]-2-[[(3R)-pyrrolidin-3-yl]amino]-6H-pyrido[4,3-d]pyrimidin-5-one	O=C1NC=Cc2nc(N[C@@H]3CCNC3)nc(Nc4ccc5CCS(=O)(=O)c5c4)c12	C19H22N6O3S	414.488	36.46	Hydrochloric acid	1				133.49	0.91	4	MB2 plate	C08	MMV024850	MMV024850-02		C08	MMV024850	MB2	C05		MMV024850	-0.904341	4.36576	4	92.5118	8.89758	4	SLOW														MoR/MoA not identified	0.196	0.219	0.595
MMV1704710	DRUG-RESISTANT MALARIA	1-[4-ethyl-5-(4-methylphenyl)-1,1-dioxo-1,2-thiazol-3-yl]-N-[2-(2-methylpiperidin-1-yl)ethyl]piperidine-4-carboxamide	CCC1=C(c2ccc(C)cc2)S(=O)(=O)N=C1N3CCC(CC3)C(=O)NCCN4CCCCC4C	C26 H38 N4 O3 S	486.67	0	None	#N/A				90.46	2.86	4	MB2 plate	F02	MMV1704710	MMV1704710-04		F02	MMV1704710	MB2	C08		MMV1704710	-3.47669	6.17154	4	96.0849	0.0588513	4	SLOW														MoR/MoA not identified*	0.398	0.168	0.154
MMV1542706	DRUG-RESISTANT MALARIA	2-(2-aminobenzimidazol-1-yl)-1-(2,4-dichlorophenyl)ethanol	Nc1nc2ccccc2n1CC(O)c3ccc(Cl)cc3Cl	C15 H13 Cl2 N3 O	322.189	0	None	#N/A				64.06	3.75	4	MB2 plate	D07	MMV1542706	MMV1542706-02		D07	MMV1542706	MB2	D06		MMV1542706	-4.46141	10.9776	4	96.3278	0.191042	4	SLOW	MMV1542706	SLOW	10.7	1.8	71.145	28	5.7	91.065	19	4.1	98.585	0.382143	0.563158	Possible Hexose transporter (PfHT) or glycolysis inhibitor. Moderate cross resistance on Cyclic amine resistance locus (PfCARL) and on Acetyl CoA synthetase (PfACS)	0.0602	0.00103	0.00929
MMV936405	DRUG-RESISTANT MALARIA	2-fluoro-N-[(4-hydroxy-2,3-dihydrochromen-4-yl)methyl]benzenesulfonamide	OC1(CNS(=O)(=O)c2ccccc2F)CCOc3ccccc13	C16 H16 F N O4 S	337.366	0	None	#N/A		CAS-1396887-76-5		84.01	1.74	4	MB2 plate	E05	MMV936405	MMV936405-02		E05	MMV936405	MB2	D07		MMV936405	-5.6873	5.56247	4	80.1668	2.92304	4	SLOW														MoR/MoA not identified	22.36
																							Active but with solubility issues
MMV020192	DRUG-RESISTANT MALARIA	4-[2-[(4-fluorophenyl)methoxy]phenyl]-1-(4-methoxyphenyl)-3-methyl-5,7-dihydro-4H-pyrazolo[3,4-b]pyridin-6-one	COc1ccc(cc1)n2nc(C)c3C(CC(=O)Nc23)c4ccccc4OCc5ccc(F)cc5	C27H24FN3O3	457.505	0	None	#N/A				65.38	4.95	4	MB2 plate	B05	MMV020192	MMV020192-04		B05	MMV020192	MB2	F03		MMV020192	51.7685	30.2156	4	99.6075	0.0636907	4	active with compound precipitation														Possible Cyclic amine resistance locus (PfCARL) inhibitor	0.489	0.818	1.15
MMV1805007	DRUG-RESISTANT MALARIA	N-[2-methoxy-4-(4-methylpiperazin-1-yl)phenyl]-4-(1-methylpyrrolo[2,3-c]pyridin-3-yl)pyrimidin-2-amine	COc1cc(ccc1Nc2nccc(n2)c3cn(C)c4cnccc34)N5CCN(C)CC5	C24 H27 N7 O	429.517	0	None	#N/A				71.34	3.53	4	MB2 plate	E02	MMV1805007	MMV1805007-04		E02	MMV1805007	MB2	A07		MMV1805007	72.3674	41.8088	4	97.4524	0.34115	4	active with compound precipitation														MoR/MoA not identified**	0.161	0.221	0.176
MMV025013	DRUG-RESISTANT MALARIA	N-[3-[2-(4-amino-1,2,5-oxadiazol-3-yl)-4-(3-chlorophenyl)imidazo[4,5-c]pyridin-1-yl]propyl]-2-(4-chlorophenyl)acetamide	Nc1nonc1c2nc3c(nccc3n2CCCNC(=O)Cc4ccc(Cl)cc4)c5cccc(Cl)c5	C25H21Cl2N7O2	522.396	0	None	#N/A				124.75	4.58	3	MB2 plate	F04	MMV025013	MMV025013-03		F04	MMV025013	MB2	E08		MMV025013	63.2637	26.5368	4	97.1742	0.811848	4	active with compound precipitation														MoR/MoA not identified	0.825	0.272	0.438
MMV019421	DRUG-RESISTANT MALARIA	1-(4-chlorophenyl)-N-[4-[2-(diethylamino)ethylcarbamoyl]phenyl]-3-methylthieno[2,3-c]pyrazole-5-carboxamide	CCN(CC)CCNC(=O)c1ccc(NC(=O)c2cc3c(C)nn(c4ccc(Cl)cc4)c3s2)cc1	C26H28ClN5O2S	510.06	36.46	Hydrochloric acid	1				107.5	4.87	3	MB2 plate	A10	MMV019421	MMV019421-05		A10	MMV019421	MB2	A03		MMV019421	48.7942	20.9266	4	96.9851	0.220483	4	active with compound precipitation														MoR/MoA not identified	0.39	0.512	0.855
MMV1266067	DRUG-RESISTANT MALARIA	N-(3-hydroxypyridin-2-yl)-4-(pyrazol-1-ylmethyl)benzamide	Oc1cccnc1NC(=O)c2ccc(Cn3cccn3)cc2	C16H14N4O2	294.314	0	None	#N/A				80.04	2	4	MB2 plate	G09	MMV1266067	MMV1266067-04		G09	MMV1266067	MB2	D10		MMV1266067	70.9807	22.6248	4	96.7501	0.28748	4	active with compound precipitation														MoR/MoA not identified - Pf liver stage active	1.88	1.99	2.65
MMV020709	DRUG-RESISTANT MALARIA	3,4-dihydro-2H-quinolin-1-yl-(6-phenyl-1-propan-2-ylpyrazolo[3,4-b]pyridin-4-yl)methanone	CC(C)n1ncc2c(cc(nc12)c3ccccc3)C(=O)N4CCCc5ccccc45	C25H24N4O	396.494	0	None	#N/A				51.02	4.93	4	MB2 plate	G06	MMV020709	MMV020709-05		G06	MMV020709	MB2	A10		MMV020709	52.492	30.613	4	96.6461	0.577963	4	active with compound precipitation														MoR/MoA not identified	0.652	1.31	0.845
MMV1797658	DRUG-RESISTANT MALARIA	1-[[4-(4-phenylpyrimidin-2-yl)piperidin-1-yl]methyl]-3-azabicyclo[3.1.0]hexane	C(N1CCC(CC1)c2nccc(n2)c3ccccc3)C45CNCC4C5	C21 H26 N4	334.458	0	None	#N/A				41.05	2.18	4	MB2 plate	D03	MMV1797658	MMV1797658-04		D03	MMV1797658	MB2	H05		MMV1797658	66.2781	25.6354	4	96.4903	0.139609	4	active with compound precipitation														MoR/MoA not identified**	0.783	0.804	0.991
MMV001197	DRUG-RESISTANT MALARIA	6-N-[2-(diethylamino)ethyl]-4-N-(3-methoxyphenyl)-1-phenylpyrazolo[3,4-d]pyrimidine-4,6-diamine	CCN(CC)CCNc1nc(Nc2cccc(OC)c2)c3cnn(c4ccccc4)c3n1	C24H29N7O	431.544	0	None	#N/A				80.13	3.81	4	MB2 plate	H05	MMV001197	MMV001197-03		H05	MMV001197	MB2	B11		MMV001197	36.6158	22.5784	4	96.3912	0.264228	4	active with compound precipitation														MoR/MoA not identified	0.542	2.62	2.86
MMV1103183	DRUG-RESISTANT MALARIA	N-(3-hydroxypyridin-2-yl)-6-morpholin-4-ylpyridine-3-carboxamide	Oc1cccnc1NC(=O)c2ccc(nc2)N3CCOCC3	C15H16N4O3	300.318	0	None	#N/A				87.58	1	4	MB2 plate	C05	MMV1103183	MMV1103183-05		C05	MMV1103183	MB2	H04		MMV1103183	75.1608	24.8798	4	95.6838	0.111983	4	active with compound precipitation														MoR/MoA not identified - Pf liver stage active	1.57	0.891	1.38
MMV1167451	DRUG-RESISTANT MALARIA	1-benzyl-5-[(1-methylindol-3-yl)methyl]-N-(1,3-thiazol-2-ylmethyl)-6,7-dihydro-4H-pyrazolo[4,3-c]pyridine-3-carboxamide	Cn1cc(CN2CCc3c(C2)c(nn3Cc4ccccc4)C(=O)NCc5nccs5)c6ccccc16	C28H28N6OS	496.627	0	None	#N/A		CAS-1070296-97-7		96.22	4.17	4	MB2 plate	G04	MMV1167451	MMV1167451-03		G04	MMV1167451	MB2	G09		MMV1167451	42.8055	26.7985	4	95.5358	3.49867	4	active with compound precipitation														MoR/MoA not identified - Pf liver stage active	1.9	2.89	3.7
MMV020203	DRUG-RESISTANT MALARIA	2-ethyl-5-methyl-3-phenyl-N-pyridin-4-ylpyrazolo[1,5-a]pyrimidin-7-amine	CCc1nn2c(Nc3ccncc3)cc(C)nc2c1c4ccccc4	C20H19N5	329.407	0	None	#N/A				55.11	3.79	4	MB2 plate	F06	MMV020203	MMV020203-04		F06	MMV020203	MB2	G08		MMV020203	72.4678	27.367	4	94.0986	9.22231	4	active with compound precipitation														MoR/MoA not identified	0.24	0.0397	0.0703
MMV1798946	DRUG-RESISTANT MALARIA	N-[1-[2-(4-chlorophenoxy)ethyl]piperidin-4-yl]-4-oxo-1H-1,6-naphthyridine-3-carboxamide	Clc1ccc(OCCN2CCC(CC2)NC(=O)C3=CNc4ccncc4C3=O)cc1	C22 H23 Cl N4 O3	426.896	0	None	#N/A				83.56	1.64	4	MB2 plate	H02	MMV1798946	MMV1798946-04		H02	MMV1798946	MB2	G10		MMV1798946	67.504	25.2039	4	86.7456	3.2029	4	active with compound precipitation														MoR/MoA not identified*	0.672	0.504	0.201
MMV020207	DRUG-RESISTANT MALARIA	N-(4,7-dimethyl-1,3-benzothiazol-2-yl)-N-(3-imidazol-1-ylpropyl)furan-2-carboxamide	Cc1ccc(C)c2sc(nc12)N(CCCn3ccnc3)C(=O)c4occc4	C20H20N4O2S	380.47	36.46	Hydrochloric acid	1				92.4	3.62	4	MB2 plate	G05	MMV020207	MMV020207-04		G05	MMV020207	MB2	H09		MMV020207	52.9341	44.0966	4	82.7644	1.23474	4	active with compound precipitation														MoR/MoA not identified	1.24	1.99	2.14
MMV023951	DRUG-RESISTANT MALARIA	(2-benzyl-5-tert-butylpyrazol-3-yl)-[4-(3-methoxyphenoxy)piperidin-1-yl]methanone	COc1cccc(OC2CCN(CC2)C(=O)c3cc(nn3Cc4ccccc4)C(C)(C)C)c1	C27H33N3O3	447.579	0	None	#N/A				56.59	5.19	3	MB2 plate	C11	MMV023951	MMV023951-04		C11	MMV023951	MB2	F05		MMV023951	63.5852	6.05799	4	56.0184	32.6114	4	active with compound precipitation														MoR/MoA not identified	0.191	0.214	0.259
MMV007501	DRUG-RESISTANT MALARIA	ethyl 4-(4-bromophenyl)-2-ethyl-7,7-dimethyl-5-oxo-1,4,6,8-tetrahydroquinoline-3-carboxylate	CCOC(=O)C1=C(CC)NC2=C(C1c3ccc(Br)cc3)C(=O)CC(C)(C)C2	C22H26BrNO3	432.363	0	None	#N/A				55.4	4.19	4	MB2 plate	A05	MMV007501	MMV007501-02		A05	MMV007501	MB2	D02		MMV007501	42.8457	36.0787	4	45.3069	29.4976	4	active with compound precipitation														MoR/MoA not identified	0.57	0.0291	0.0393
MMV026458	DRUG-RESISTANT MALARIA	5-[(1,3-benzodioxol-5-ylmethylamino)methyl]-3-tert-butyl-1-(4-chlorophenyl)-7H-pyrazolo[3,4-b]pyridin-6-one	CC(C)(C)c1nn(c2NC(=O)C(=Cc12)CNCc3ccc4OCOc4c3)c5ccc(Cl)cc5	C25H27ClN4O3	466.969	0	None	#N/A				77.41	4.95	4	MB2 plate	D06	MMV026458	MMV026458-02		D06	MMV026458	MB2	C06		MMV026458	66.881	14.1896	4	32.7432	43.5032	4	active with compound precipitation														MoR/MoA not identified	0.551	0.0406	0.113
MMV006187	DRUG-RESISTANT MALARIA	6-amino-N-(4-fluorophenyl)-8-(4-methylphenyl)-4-thia-2-azatricyclo[7.3.0.03,7]dodeca-1,3(7),5,8-tetraene-5-carboxamide	Cc1ccc(cc1)c2c3CCCc3nc4sc(C(=O)Nc5ccc(F)cc5)c(N)c24	C24 H20 F N3 O S	417.498	0	None	#N/A		CAS-434293-41-1		96.25	5.35	3	MB2 plate	G02	MMV006187	MMV006187-05		G02	MMV006187	MB2	E09		MMV006187	-132.657	103.159	4	98.7996	0.175861	4	active with compound precipitation														MoR/MoA not identified	0.084	0.0578	0.0596
MMV006219	DRUG-RESISTANT MALARIA	N-(3-chloro-4-fluorophenyl)-1-methyl-5,5-dioxo-4H-thiochromeno[4,3-c]pyrazole-3-carboxamide	Cn1nc(C(=O)Nc2ccc(F)c(Cl)c2)c3CS(=O)(=O)c4ccccc4c13	C18H13ClFN3O3S	405.831	0	None	#N/A		CAS-902857-86-7		89.44	3.66	4	MB2 plate	H07	MMV006219	MMV006219-03		H07	MMV006219	MB2	D11		MMV006219	-104.301	149.246	4	96.56	0.110414	4	active with compound precipitation														MoR/MoA not identified	1.58	4.42	2.94
MMV007007	DRUG-RESISTANT MALARIA	3-[2-(dimethylamino)ethyl]-7-methyl-1,3,10-triazatetracyclo[7.7.0.02,6.011,16]hexadeca-2(6),7,9,11,13,15-hexaene-8-carbonitrile	CN(C)CCN1CCc2c(C)c(C#N)c3nc4ccccc4n3c12	C19H21N5	319.412	0	None	#N/A				47.57	3.62	4	MB2 plate	G03	MMV007007	MMV007007-06		G03	MMV007007	MB2	F09		MMV007007	-40.3738	26.5089	4	95.7146	2.3342	4	active with compound precipitation														MoR/MoA not identified	1.61	1.13	1.39
MMV962005	DRUG-RESISTANT MALARIA	4-[(1-thieno[3,2-b]pyridin-7-ylpiperidin-4-yl)methyl]morpholine	C(C1CCN(CC1)c2ccnc3ccsc23)N4CCOCC4	C17 H23 N3 O S	317.449	0	None	#N/A				56.84	2.51	4	MB2 plate	C10	MMV962005	MMV962005-04		C10	MMV962005	MB2	E05		MMV962005	68.9912	2.27212	4	7.49709	8.30882	4	active with compound precipitation														Gametocytocidal activity	1.81	0.724	1.38
[truncated: 6 more columns]

## Sheet: Pandemic response
					THIS STUDY PRIMARY TESTING								RETEST FROM SOLID COMMERCIAL SOURCE
					38hr SMIA			120hr 2C					38hr SMIA			65hr 1C			120hr 2C			38/65hr	38hr/120hr	Conclusion
COMPOUND ID	DISEASE AREA	TRIVIAL NAME	TARGET/MOA?	Primary interpretation	Emax	stdev	n	Emax	stdev	n	COMPOUND ID	TRIVIAL NAME	Emax	IC50nM	stdev	Emax	IC50nM	stdev	Emax	IC50nM	stdev
					artemisinin-like
MMV1634391	ANTIBACTERIALS	MGB-BP3	first-in-class antibiotic, a Strathclyde Minor Groove Binder (S-MGB)	fast ring stage	104.437	0.386605	4	99.8305	0.0708319	4	MMV1634391	MGB-BP3	98	9.4	1.9	100	5.8	0.7	100	5.2	0.21	1.62069	1.80769	fast ring stage
MMV1578884	ANTIBACTERIALS	CRS-3123	prokaryotic methionyl-tRNA synthetase. bacterial MRS inhibitor	fast ring stage	101.529	1.3622	4	98.1467	1.22432	4	MMV1578884	CRS-3123	105	2210	142	97	1010	124	99	903	162	2.18812	2.4474	potential lag phase
MMV637413	ANTIVIRALS	Fludarabine	Adenosine deaminase (XP_001347573.1 - malaria)	fast ring stage	101.466	2.28118	4	99.5323	0.693426	4	MMV637413
MMV639951	ANTIVIRALS	Everolimus	immunospupressive	fast ring stage	99.9775	1.88429	4	99.3013	0.570754	4	MMV639951	Everolimus	0.97			0.99			100	890	251			SLOW
MMV1006203	ANTIVIRALS	1,1-dioxide 1-Thioflavone		fast ring stage	99.4198	2.88004	4	98.4348	2.46537	4	MMV1006203	1,1-dioxide 1-Thioflavone
MMV010036	ANTIVIRALS	Panobinostat	Histone deacetylase (XP_001352127.1)	fast ring stage	99.2484	1.50955	4	98.7214	0.146914	4	MMV010036	Panobinostat	96	17	4.6	97	11.7	3.5	99	4.99	0.32	1.45299	3.40681	Lag phase
MMV002722	ANTIBACTERIALS	Miconazole		fast ring stage	99.0891	2.0572	4	98.9981	0.0302098	4	MMV002722	Miconazole
MMV1634491	ANTIFUNGALS			fast ring stage	97.9293	6.24621	4	98.8942	0.805132	4	MMV1634491
MMV1578574	ANTIBACTERIALS	Eravacycline	synthetic halogenated tetracycline class antibiotic by Tetraphase Pharmaceuticals	fast ring stage	97.1685	1.87876	4	97.3809	1.67599	4	MMV1578574	Eravacycline
MMV1634492	ANTIFUNGALS	Eberconazole	Eberconazole inhibits fungal growth by inhibiting ergosterol synthesis	fast ring stage	96.6561	1.44667	4	92.5882	6.82712	4	MMV1634492	Eberconazole
MMV1580482	ANTIVIRALS	URMC-099-C	inhibitor of mixed lineage kinase 3 (MLK3) and leucine-rich repeat kinase 2 (LRRK2)	fast ring stage	96.6475	3.66004	4	99.3028	0.134323	4	MMV1580482	URMC-099-C	97	1430	386	99	1200	115	100	686	206	1.19167	2.08455	fast ring stage
MMV1557856	ANTIVIRALS	Birinapant	peptidomimetic of second mitochondrial-derived activator of caspases (SMAC) and inhibitor of IAP (Inhibitor of Apoptosis Protein) family proteins, with potential antineoplastic activity.	fast ring stage	96.319	1.47965	4	99.4545	0.452037	4	MMV1557856	Birinapant	94	~2370	672	95	1380	182	101	899	164	1.72	2.63626	potential lag phase
MMV1578890	ANTIBACTERIALS	N-(8-Quinolinyl)benzenesulfonamide	?	fast ring stage	96.0274	1.37104	4	98.3881	0.83515	4	MMV1578890	N-(8-Quinolinyl)benzenesulfonamide
MMV000725	ANTIBACTERIALS	1-(2,4-Dichlorophenoxy)-3-{3-[2-(diethylamino)ethyl]-2-imino-2,3-dihydro-1H-benzimidazol-1-yl}-2-propanol	?	fast ring stage	93.4883	1.36101	4	97.3685	0.902042	4	MMV000725	1-(2,4-Dichlorophenoxy)-3-{3-[2-(diethylamino)ethyl]-2-imino-2,3-dihydro-1H-benzimidazol-1-yl}-2-propanol
MMV394033	ANTIVIRALS	1-(2,4-Dichlorophenoxy)-3-{2-imino-3-[2-(1-piperidinyl)ethyl]-2,3-dihydro-1H-benzimidazol-1-yl}-2-propanol	?	fast ring stage	92.4059	1.6521	4	97.5803	0.740038	4	MMV394033	1-(2,4-Dichlorophenoxy)-3-{2-imino-3-[2-(1-piperidinyl)ethyl]-2,3-dihydro-1H-benzimidazol-1-yl}-2-propanol
MMV1580483	ANTIVIRALS	AZD-0156	ATM kinase, with potential chemo-/radio-sensitizing and antineoplastic activities. AZD0156 prevents DNA damage checkpoint activation, disrupts DNA damage repair, induces tumor cell apoptosis, and leads to cell death of ATM-overexpressing tumor cells. serine/threonine protein kinase that is recruited and activated by DNA double-strand breaks. It phosphorylates several key proteins that initiate ac…	fast ring stage	92.2712	6.06743	4	97.3066	0.52319	4	MMV1580483	AZD-0156
MMV687273	ANTIBACTERIALS	SQ109	https://www.ncbi.nlm.nih.gov/pmc/articles/PMC3480206/TB - cell wall	fast ring stage	92.225	9.18567	4	98.219	0.537267	4	MMV687273	SQ109
MMV011565	ANTIBACTERIALS	GNF-Pf-117		fast ring stage	89.9022	3.63373	4	96.1475	0.359817	4	MMV011565	GNF-Pf-117
chloroquine like					chloroquine-like
MMV1782353	ANTIVIRALS	compound K	HIV-1 protease	intermediate	88.3519	2.41976	4	95.8013	3.55529	4	MMV1782353	compound K
MMV1578560	ANTIFUNGALS	OSU-03012	inhibitor of recombinant PDK-1(phosphoinositide-dependent kinase 1)	intermediate	85.3768	5.72817	4	88.8111	9.80517	4	MMV1578560	OSU-03012		0.68			0.97		99	1820	751
MMV1580853	ANTIBACTERIALS	BPH-1358	BPH-1358 (NSC50460) is a potent human farnesyl diphosphate synthase (FPPS) and undecaprenyl diphosphate synthase (UPPS) inhibitor with IC50s of 1.8 μM and 110 nM, respectively, and is active against S. aureus in vitro (MIC ~250 ng/mL).	intermediate	83.263	7.06931	4	95.4353	4.66541	4	MMV1580853	BPH-1358	94	103	7.1	95	22	4.2	97	9.8	3.2	4.68182	10.5102	slow with LAg phase
MMV000008	ANTIBACTERIALS	Chloroquine		intermediate	81.6853	1.40531	4	97.623	0.109602	4	MMV000008	Chloroquine
MMV1578561	ANTIBACTERIALS	Pseudomonas quinolone signal	Pseudomonas quinolone signal. The quinolone-based QS system acts mainly via 2-heptyl-3-hydroxy-4-quinolone, called the Pseudomonas quinolone signal (PQS), which connects the LysR-type transcriptional regulator PqsR to stimulate some virulence genes (Lee and Zhang, 2015) a secondary metabolite that is part of the P. aeruginosa quorum-sensing hierarchy	intermediate	80.19	11.4167	4	96.1394	0.443162	4	MMV1578561	Pseudomonas quinolone signal
MMV1578570	ANTIBACTERIALS	1-(sec-Butylamino)-3-(3,6-dichloro-9H-carbazol-9-yl)-2-propanol	?	intermediate	79.8694	12.0298	4	96.3636	0.219327	4	MMV1578570	1-(sec-Butylamino)-3-(3,6-dichloro-9H-carbazol-9-yl)-2-propanol
SLOW					pyrimethamine-like
MMV1580496	ANTIVIRALS	Triapine	cancer/leukemia	slow	63	7.52773	4	95.742	0.205236	4	MMV1580496	Triapine	70	~1330	539	91	723	154	98	466	183	1.83956	2.85408	slow
MMV009948	ANTIVIRALS	Imatinib	TKI inhibitor	slow	65.2726	3.35901	4	93.1969	7.47732	4	MMV009948	Imatinib
MMV687800	ANTIBACTERIALS	Clofazimine	guanine bases of bacterial DNA, thereby blocking the template function of the DNA and inhibiting bacterial proliferation.[11][12] It also increases activity of bacterial phospholipase A2, leading to release and accumulation of lysophospholipids,[11][12] which are toxic and inhibit bacterial proliferation. functional inhibitor of acid sphingomyelinase	slow	65.127	8.87947	4	96.6813	0.928933	4	MMV687800	Clofazimine		0.63		91	1240	357	100	1720	45.9			slow
MMV637528	ANTIFUNGALS	Itraconazole	cytochrome P-450-dependent enzymes resulting in impairment of ergosterol synthesis.	slow	62.6221	10.3947	4	92.6945	4.29038	4	MMV637528	Itraconazole
MMV1593540	ANTIBACTERIALS	9-(2-{(2,4-Difluorobenzyl)[2-(1H-1,2,4-triazol-1-yl)ethyl]amino}ethoxy)-10-methoxy-5,6-dihydro[1,3]dioxolo[4,5-g]isoquinolino[3,2-a]isoquinolin-7-ium	?	slow	57.1386	4.57892	4	96.2127	0.244943	4	MMV1593540	9-(2-{(2,4-Difluorobenzyl)[2-(1H-1,2,4-triazol-1-yl)ethyl]amino}ethoxy)-10-methoxy-5,6-dihydro[1,3]dioxolo[4,5-g]isoquinolino[3,2-a]isoquinolin-7-ium
MMV1634399	ANTIBACTERIALS	HT-61 4-Methyl-8-phenoxy-1-(2-phenylethyl)-2,3-dihydro-1H-pyrrolo[3,2-c]quinoline	?	slow	56.2023	5.22098	4	98.3333	0.154793	4	MMV1634399	HT-61 4-Methyl-8-phenoxy-1-(2-phenylethyl)-2,3-dihydro-1H-pyrrolo[3,2-c]quinoline
MMV642550	ANTIVIRALS	7-[(3-Hydroxyphenyl)(1,3-thiazol-2-ylamino)methyl]-8-quinolinol	?	slow	53.9146	5.13562	4	98.8369	0.697465	4	MMV642550	7-[(3-Hydroxyphenyl)(1,3-thiazol-2-ylamino)methyl]-8-quinolinol
MMV1580488	ANTIVIRALS	ML 324	JMJD2 Histone Demethylases inhibitor	slow	53.7478	15.0673	4	96.9151	1.15908	4	MMV1580488	ML 324		0.56			0.85		96	1800	614			slow
MMV002731	ANTIFUNGALS	Ciclopirox	?	slow	46.8817	9.16289	4	96.3489	0.475712	4	MMV002731	Ciclopirox
MMV1582497	ANTIBACTERIALS	(3-Cyano-6-{3-[(4-isopropylbenzyl)oxy]phenyl}-2-oxo-1,2-dihydro-4-pyridinyl)(methyl)sulfoniumolate		slow	46.2042	6.49503	4	83.7117	14.178	4	MMV1582497	(3-Cyano-6-{3-[(4-isopropylbenzyl)oxy]phenyl}-2-oxo-1,2-dihydro-4-pyridinyl)(methyl)sulfoniumolate
MMV1580844	ANTIBACTERIALS	6-Ethyl-5-{3-[3-methoxy-5-(4-pyridinyl)phenyl]-1-butyn-1-yl}-2,4-pyrimidinediamine	possibly DHFR (base on structure)	slow	32.4817	8.87589	4	97.2588	0.45809	4	MMV1580844	6-Ethyl-5-{3-[3-methoxy-5-(4-pyridinyl)phenyl]-1-butyn-1-yl}-2,4-pyrimidinediamine
MMV658803	ANTIVIRALS	Tipifarnib	farnesyltransferase inhibitor.	slow	30.9491	11.0162	4	97.4928	0.144012	4	MMV658803	Tipifarnib	59	~3331	833	91	2750	220	98	2090	863	1.21127	1.59378	slow
MMV1580492	ANTIVIRALS	Ozanimod	oral S1P receptor modulator that targets S1P receptors 1 and 5 with high affinity.	slow	30.8621	4.89778	4	96.0861	0.161651	4	MMV1580492	Ozanimod		0.61		89	2260	642	98	1260	120			slow
MMV1581554	ANTIBACTERIALS	NSC 731130	https://www.sciencedirect.com/science/article/abs/pii/S022352340700181X?via%3Dihub	slow	35.0217	7.08731	4	83.9631	14.32	4	MMV1581554	NSC 731130
MMV565773	ANTIBACTERIALS	NSC 84094		slow	65.5869	16.3249	4	90.5003	5.8459	4	MMV565773	NSC 84094
					Invasion/egress
MMV1634493	ANTIFUNGALS	Abafungin	abafungin directly impairs the fungal cell membrane. In addition, abafungin inhibits the enzyme sterol 24-C-methyltransferase, modifying the composition of the fungal membrane.	egress/invasion	21.7183	2.97922	4	87.8588	10.7712	4	MMV1634493	Abafungin
MMV030787	ANTIBACTERIALS	Revaprazan	It acts as an acid pump antagonist.	egress/invasion	20.1282	2.00792	4	85.9504	7.18304	4	MMV030787	Revaprazan
MMV021759	ANTIBACTERIALS	TCMDC-131943	DHFR	egress/invasion	17.2689	3.71489	4	96.8463	0.467362	4	MMV021759	TCMDC-131943
MMV1581558	ANTIBACTERIALS	2,6-Dimethyl-N-[3-(2-pyridinyl)-1-isoquinolinyl]benzamide	and tafenoquine (	egress/invasion	10.6251	10.3768	4	92.1878	5.1598	4	MMV1581558	2,6-Dimethyl-N-[3-(2-pyridinyl)-1-isoquinolinyl]benzamide
MMV1633967	ANTIBACTERIALS	Ethyl (8-{[5-(diethylamino)-4-methyl-2-pentanyl]amino}-2,3-diphenylpyrido[2,3-b]pyrazin-6-yl)carbamate	potent chemokine CCR1 and CCR3 receptor antagonis	egress/invasion	8.9495	15.4469	4	95.3351	0.619307	4	MMV1633967	Ethyl (8-{[5-(diethylamino)-4-methyl-2-pentanyl]amino}-2,3-diphenylpyrido[2,3-b]pyrazin-6-yl)carbamate
MMV396785	ANTIFUNGALS	Alexidine	bisbiguanide cyclohexadine like - mitochondrial tyrosine phosphatase, PTPMT1	egress/invasion	-0.582962	9.56873	4	91.37	5.97347	4	MMV396785	Alexidine	47	47.1	2.8	89	19.9	4.8	95	7.4	1.7	2.36683	6.36486	slow with activity at midtrophozoite
MMV1634402	ANTIBACTERIALS	Brilacidin	Brilacidin, an investigational new drug, is a polymer-based antibiotic currently in human clinical trials, and represents a new class of antibiotics called host defense protein mimetics, or HDP-mimetics, which are non-peptide synthetic small molecules modeled after host defense peptides.	egress/invasion	5.86919	3.01999	4	94.5565	1.90429	4	MMV1634402	Brilacidin		0.46		88	2960	296	97	2570	245			slow
MMV1580849	ANTIBACTERIALS	2-Allyl-4-[(2,4-diamino-5-pyrimidinyl)methyl]-6-methoxyphenol	possibly DHFR (based on structure)	egress/invasion	5.29651	5.27245	4	91.0864	1.68507	4	MMV1580849	2-Allyl-4-[(2,4-diamino-5-pyrimidinyl)methyl]-6-methoxyphenol
MMV1579846	ANTIBACTERIALS	2,4-Diamino-6-(3,4,5-trimethoxybenzyl)pyrimidine	anti-FtsZ agent that inhibits GTPase activity, possibly DHFR (based on structure)	egress/invasion	4.40982	4.98045	4	87.5298	8.26438	4	MMV1579846	2,4-Diamino-6-(3,4,5-trimethoxybenzyl)pyrimidine
MMV1581549	ANTIBACTERIALS	6-Ethyl-5-(3-phenyl-1-propyn-1-yl)-2,4-pyrimidinediamine	possibly DHFR (based on structure)	egress/invasion	3.95795	2.6141	4	96.9865	0.181068	4	MMV1581549	6-Ethyl-5-(3-phenyl-1-propyn-1-yl)-2,4-pyrimidinediamine
MMV000028	ANTIBACTERIALS	Trimethoprim	DHFR	egress/invasion	1.73802	5.51933	4	91.8869	0.840702	4	MMV000028	Trimethoprim
MMV1579776	ANTIBACTERIALS	4-{[(Diphenylmethyl)carbamoyl]amino}benzenesulfonamide	possibly DHFR (based on structure)	egress/invasion	-0.197938	6.78592	4	94.8811	4.32743	4	MMV1579776	4-{[(Diphenylmethyl)carbamoyl]amino}benzenesulfonamide
MMV1633678	ANTIVIRALS	Topotecan	topoisomerase 1 inhibitor	egress/invasion	-0.864614	7.20835	4	83.39	1.16492	4	MMV1633678	Topotecan
MMV1581548	ANTIBACTERIALS			egress/invasion	-2.34824	6.47011	4	89.4871	6.95123	4	MMV1581548
MMV1613563	ANTIBACTERIALS	Iclaprim	possibly DHFR (based on structure)	egress/invasion	-3.47924	5.46205	4	87.8556	4.3504	4	MMV1613563	Iclaprim
MMV020752	ANTIBACTERIALS	Pibenzimol	Pibenzimol binds to AT-specific sites in the minor groove of duplex DNA and inhibits topoisomerase I, and DNA polymerase, thereby preventing DNA replication.	egress/invasion	-13.0456	8.27852	4	95.718	0.276584	4	MMV020752	Pibenzimol
MMV1593537	ANTIBACTERIALS		DHFR independent	egress/invasion	-27.7386	6.22196	4	93.8312	1.89011	4	MMV1593537
MMV000043	ANTIBACTERIALS	Tafenoquine		egress/invasion	-73.2934	17.9641	4	90.8313	0.827196	4	MMV000043	Tafenoquine		auto fluorescence interference					91	2947	395			autofluorescence prevents interpretation
MMV1580842	ANTIBACTERIALS		inhibits bacterial DHFR	egress/invasion	-4.46695	9.3669	4	84.4698	11.6858	4	MMV1580842
MMV1782115	ANTIVIRALS	9-Methoxy-2-methyl-1,2,3,4-tetrahydro-5H-[1]benzothieno[3,2-e][1,4]diazepin-5-one		egress/invasion	-3.27413	7.8897	4	81.1101	12.7568	4	MMV1782115	9-Methoxy-2-methyl-1,2,3,4-tetrahydro-5H-[1]benzothieno[3,2-e][1,4]diazepin-5-one
MMV1580489	ANTIVIRALS	UCB-35625		egress/invasion	14.6341	8.48006	4	81.73	12.9567	4	MMV1580489	UCB-35625
MMV1593539	ANTIBACTERIALS		?	egress/invasion	17.4672	8.76102	4	85.2813	17.6579	4	MMV1593539
MMV1581559	ANTIBACTERIALS	7-Isobutyl-5-methyl-3-(1-methyl-1H-imidazol-5-yl)-2-(1-naphthylmethyl)-2H-pyrazolo[3,4-d]pyrimidine-4,6(5H,7H)-dione		egress/invasion	25.6153	13.7095	4	76.0791	15.3393	4	MMV1581559	7-Isobutyl-5-methyl-3-(1-methyl-1H-imidazol-5-yl)-2-(1-naphthylmethyl)-2H-pyrazolo[3,4-d]pyrimidine-4,6(5H,7H)-dione
MMV1580173		Trimetrexate	DHFR independent	egress/invasion	13.4843	7.08506	4	97.0983	0.354045	4	MMV1580173	Trimetrexate
Active but compound precipitation caused poor replicates					Active but compound precipitation caused poor replicates
MMV1578555	ANTIBACTERIALS	4-Chloro-N-(4-fluorophenyl)-6-oxo-1-phenyl-1,6-dihydro-3-pyridazinecarboxamide			63.4218	16.1647	4	49.0091	41.5097	4	MMV1578555	4-Chloro-N-(4-fluorophenyl)-6-oxo-1-phenyl-1,6-dihydro-3-pyridazinecarboxamide
MMV1580504	ANTIVIRALS	4-{[2-(Benzyloxy)benzyl]amino}phenol			60.668	11.3711	4	79.2379	26.9643	4	MMV1580504	4-{[2-(Benzyloxy)benzyl]amino}phenol
MMV001014	ANTIBACTERIALS	GNF-Pf-4568	was in GSK malaria box		59.2576	18.8005	4	76.9225	41.2087	4	MMV001014	GNF-Pf-4568
MMV098836	ANTIVIRALS	DNDI1417411			46.2829	47.1424	4	91.5942	9.52873	4	MMV098836	DNDI1417411
MMV1782214	ANTIVIRALS	4-Nitrobenzyl allyl(1-{(3S)-3-methyl-4-[methyl(phenylsulfonyl)amino]-3-phenylbutyl}-4-piperidinyl)carbamate			48.1336	28.1552	4	92.1979	9.20363	4	MMV1782214	4-Nitrobenzyl allyl(1-{(3S)-3-methyl-4-[methyl(phenylsulfonyl)amino]-3-phenylbutyl}-4-piperidinyl)carbamate
MMV1580494	ANTIVIRALS	Telaprevir	protease inhibitors		40.5541	29.1685	4	51.1208	49.7558	4	MMV1580494	Telaprevir
MMV1782211	ANTIVIRALS	TTP 8307			18.945	24.1778	4	57.6939	44.7831	4	MMV1782211	TTP 8307
MMV1782350	ANTIVIRALS				18.0111	21.247	4	42.8469	43.1191	4	MMV1782350
MMV003297	ANTIVIRALS	Mifepristone			14.5282	10.1349	4	53.9393	42.8429	4	MMV003297	Mifepristone
MMV1580851	ANTIBACTERIALS	(2Z)-6,7-Dihydroxy-2-[2-hydroxy-4-(pentyloxy)benzylidene]-1-benzofuran-3(2H)-one			11.0004	9.70545	4	63.1286	36.3506	4	MMV1580851	(2Z)-6,7-Dihydroxy-2-[2-hydroxy-4-(pentyloxy)benzylidene]-1-benzofuran-3(2H)-one
MMV1634393	ANTIVIRALS				7.53286	32.217	4	58.5106	45.7036	4	MMV1634393
MMV689758	ANTIBACTERIALS	Bedaquiline	inhibits ATP generation in Mycobacterium tuberculosis by interfering with the F-ATP synthase activity		2.93174	7.96483	4	51.9101	40.2586	4	MMV689758	Bedaquiline
MMV1593544	ANTIVIRALS	N-[2-(Cyclohexylamino)-2-oxo-1-(3,4,5-trimethoxyphenyl)ethyl]-2-(1H-indol-3-yl)-N-(4-isopropylphenyl)acetamide			68.1015	31.7426	4	90.8295	11.5585	4	MMV1593544	N-[2-(Cyclohexylamino)-2-oxo-1-(3,4,5-trimethoxyphenyl)ethyl]-2-(1H-indol-3-yl)-N-(4-isopropylphenyl)acetamide
MMV690653	ANTIVIRALS	Letermovir	antiviral effect by interfering with the viral pUL56 gene product and in the process disrupting the viral terminase complex.		12.8301	3.18931	4	63.6548	21.5992	4	MMV690653	Letermovir
